# Supplementary material for: Chloridobis(ethane-1,2-diamine)(4-methyl­aniline)cobalt(III) dichloride monohydrate
Source: Acta Crystallogr Sect E Struct Rep Online. 2009 Oct 28;65(Pt 11):m1458–9. doi: 10.1107/S1600536809043323 (PMC2971162; doi:10.1107/S1600536809043323)
Supplement: Supplementary file 1 [file e-65-m1458-sup1.cif]

##############################################################################
###                                                                        ###
###        Electronic paper (Acta Crystallographica Section E)             ###
###                                                                        ###
##############################################################################
#                                                                            #
# This CIF contains the data in a paper accepted for publication in Acta     #
# Crystallographica Section E. It conforms to the requirements of Notes      #
# for Authors for Section E, and has been peer reviewed under the auspices   #
# of the IUCr Commission on Journals.                                        #
#                                                                            #
# Full details of the Crystallographic Information File format               #
# are given in the paper "The Crystallographic Information File (CIF):       #
# a New Standard Archive File for Crystallography" by S. R. Hall, F. H.      #
# Allen and I. D. Brown [Acta Cryst. (1991), A47, 655-685].                  #
#                                                                            #
# The current version of the core CIF dictionary is obtainable from          #
# ftp://ftp.iucr.org/pub/cif_core.dic. The current version number is 2.4.    #
#                                                                            #
# Software is freely available for graphical display of the structure(s) in  #
# this CIF.  For information consult the CIF home page http://www.iucr.org/  #
# cif/home.html                                                              #
#                                                                            #
# This file may be used for bona fide research purposes within the           #
# scientific community so long as proper attribution is given to the journal # 
# article from which it was obtained.                                        #
#                                                                            #
##############################################################################
                                             
data_global
_audit_creation_method     SHELXL-97
_journal_date_recd_electronic     2009-09-30
_journal_date_accepted     2009-10-20
_journal_name_full     'Acta Crystallographica, Section E'
_journal_year     2009
_journal_volume     65
_journal_issue     11
_journal_page_first     m1458
_journal_page_last     m1459
_journal_paper_category     QM
_journal_coeditor_code     BT5082
_publ_contact_author_name     ' M. N. Ponnuswamy '
_publ_contact_author_address
;   Centre of Advanced Study in Crystallography and Biophysics
    University of Madras
    Guindy Campus
    Chennai - 600 025
    India
;
_publ_contact_author_email     'mnpsy2004@yahoo.com'
_publ_contact_author_fax     '+9144 22352494'
_publ_contact_author_phone     '+9144 22300122'
_publ_section_title
;
Chloridobis(ethane-1,2-diamine)(4-methylaniline)cobalt(III) dichloride
monohydrate
;
loop_
    _publ_author_name
    _publ_author_address
    'K. Ravichandran'
;   Centre of Advanced Study in Crystallography and Biophysics
    University of Madras
    Guindy Campus
    Chennai 600 025
    India
;
    'P. Ramesh'
;   Centre of Advanced Study in Crystallography and Biophysics
    University of Madras
    Guindy Campus
    Chennai 600 025
    India
;
    'C. Maharaja Mahalakshmi'
;
       Department of Chemistry,
       Pondicherry University,
       Pondicherry 605 014
       India
;
    'K. Anbalagan'
;
       Department of Chemistry,
       Pondicherry University,
       Pondicherry 605 014
       India
;
    'M. N. Ponnuswamy'
;
    Centre of Advanced Study in Crystallography and Biophysics
    University of Madras
    Guindy Campus
    Chennai 600 025
    India
;
data_I
_audit_creation_method     SHELXL-97
_chemical_name_systematic
;
Chloridobis(ethane-1,2-diamine)(4-methylaniline)cobalt(III) dichloride
monohydrate
;
_chemical_name_common
;
;
_chemical_formula_moiety     'C11 H25 Cl Co N5 2+, 2(Cl -), H2 O'
_chemical_formula_sum     'C11 H27 Cl3 Co N5 O'
_chemical_formula_iupac     '[Co Cl (C2 H8 N2)2 (C7 H9 N)] Cl2, H2 O'
_chemical_formula_weight     410.66
_chemical_melting_point     ?
_symmetry_cell_setting     triclinic
_symmetry_space_group_name_H-M     'P -1'
_symmetry_space_group_name_Hall     '-P 1'
loop_
    _symmetry_equiv_pos_as_xyz
    'x, y, z'
    '-x, -y, -z'
_cell_length_a     7.3796(2)
_cell_length_b     10.8367(3)
_cell_length_c     12.1789(3)
_cell_angle_alpha     75.2010(10)
_cell_angle_beta     74.671(2)
_cell_angle_gamma     78.8620(10)
_cell_volume     899.86(4)
_cell_formula_units_Z     2
_cell_measurement_reflns_used     5716
_cell_measurement_theta_min     2.35
_cell_measurement_theta_max     32.84
_cell_measurement_temperature     293(2)
_exptl_crystal_description     Block
_exptl_crystal_colour     Red
_exptl_crystal_size_max     0.20
_exptl_crystal_size_mid     0.20
_exptl_crystal_size_min     0.15
_exptl_crystal_density_diffrn     1.516
_exptl_crystal_density_meas     ?
_exptl_crystal_density_method     'not measured'
_exptl_crystal_F_000     428
_exptl_absorpt_coefficient_mu     1.404
_exptl_absorpt_correction_type     multi-scan
_exptl_absorpt_process_details     '(SADABS; Bruker, 2004)'
_exptl_absorpt_correction_T_min     0.7665
_exptl_absorpt_correction_T_max     0.8170
_exptl_special_details
;
;
_diffrn_ambient_temperature     293(2)
_diffrn_radiation_type     MoK\a
_diffrn_radiation_wavelength     0.71073
_diffrn_radiation_source     'fine-focus sealed tube'
_diffrn_radiation_monochromator     graphite
_diffrn_measurement_device_type     'Bruker Kappa APEXII CCD'
_diffrn_measurement_method     '\w and \f'
_diffrn_detector_area_resol_mean     ?
_diffrn_reflns_number     27923
_diffrn_reflns_av_R_equivalents     0.0248
_diffrn_reflns_av_sigmaI/netI     0.0273
_diffrn_reflns_theta_min     1.78
_diffrn_reflns_theta_max     37.56
_diffrn_reflns_theta_full     25.00
_diffrn_measured_fraction_theta_max     0.906
_diffrn_measured_fraction_theta_full     0.999
_diffrn_reflns_limit_h_min     -11
_diffrn_reflns_limit_h_max     11
_diffrn_reflns_limit_k_min     -18
_diffrn_reflns_limit_k_max     18
_diffrn_reflns_limit_l_min     -20
_diffrn_reflns_limit_l_max     20
_diffrn_standards_number     0
_diffrn_standards_interval_count     ?
_diffrn_standards_interval_time     0
_diffrn_standards_decay_%     0
_refine_special_details
;
Refinement of <i>F</i>^2^ against ALL reflections. The weighted <i>R</i>-factor
<i>wR</i> and goodness of fit <i>S</i> are based on <i>F</i>^2^, conventional
<i>R</i>-factors <i>R</i> are based on <i>F</i>, with <i>F</i> set to zero for
negative <i>F</i>^2^. The threshold expression of <i>F</i>^2^ >
\s(<i>F</i>^2^) is used only for calculating <i>R</i>-factors(gt) <i>etc</i>.
and is not relevant to the choice of reflections for refinement.
<i>R</i>-factors based on <i>F</i>^2^ are statistically about twice as large
as those based on <i>F</i>, and <i>R</i>- factors based on ALL data will be
even larger.
;
_reflns_number_total     8633
_reflns_number_gt     6851
_reflns_threshold_expression     I>2\s(I)
_refine_ls_structure_factor_coef     Fsqd
_refine_ls_matrix_type     full
_refine_ls_R_factor_all     0.0476
_refine_ls_R_factor_gt     0.0315
_refine_ls_wR_factor_gt     0.0774
_refine_ls_wR_factor_ref     0.0906
_refine_ls_goodness_of_fit_ref     1.098
_refine_ls_restrained_S_all     1.098
_refine_ls_number_reflns     8633
_refine_ls_number_parameters     239
_refine_ls_number_restraints     0
_refine_ls_hydrogen_treatment     mixed
_refine_ls_weighting_scheme     calc
_refine_ls_weighting_details
         'calc w=1/[\s^2^(Fo^2^)+(0.0444P)^2^+0.0729P] where P=(Fo^2^+2Fc^2^)/3'
_atom_sites_solution_hydrogens     geom
_atom_sites_solution_primary     direct
_atom_sites_solution_secondary     difmap
_refine_ls_shift/su_max     0.000
_refine_ls_shift/su_mean     0.000
_refine_diff_density_max     0.502
_refine_diff_density_min     -0.325
_refine_ls_extinction_method     none
_refine_ls_extinction_coef     ?
loop_
    _atom_type_symbol
    _atom_type_description
    _atom_type_scat_dispersion_real
    _atom_type_scat_dispersion_imag
    _atom_type_scat_source
    'C' 'C' 0.0033 0.0016
                         'International Tables Vol C Tables 4.2.6.8 and 6.1.1.4'
    'H' 'H' 0.0000 0.0000
                         'International Tables Vol C Tables 4.2.6.8 and 6.1.1.4'
    'N' 'N' 0.0061 0.0033
                         'International Tables Vol C Tables 4.2.6.8 and 6.1.1.4'
    'Cl' 'Cl' 0.1484 0.1585
                         'International Tables Vol C Tables 4.2.6.8 and 6.1.1.4'
    'Co' 'Co' 0.3494 0.9721
                         'International Tables Vol C Tables 4.2.6.8 and 6.1.1.4'
    'O' 'O' 0.0106 0.0060
                         'International Tables Vol C Tables 4.2.6.8 and 6.1.1.4'
_computing_data_collection     'APEX2 (Bruker, 2004)'
_computing_cell_refinement     'SAINT (Bruker, 2004)'
_computing_data_reduction     'SAINT (Bruker, 2004)'
_computing_structure_solution     'SHELXS97 (Sheldrick, 2008)'
_computing_structure_refinement     'SHELXL97 (Sheldrick, 2008)'
_computing_molecular_graphics     'ORTEP-3 (Farrugia, 1997)'
_computing_publication_material
                            'SHELXL97 (Sheldrick, 2008) and PLATON (Spek, 2009)'
loop_
    _atom_site_type_symbol
    _atom_site_label
    _atom_site_fract_x
    _atom_site_fract_y
    _atom_site_fract_z
    _atom_site_U_iso_or_equiv
    _atom_site_adp_type
    _atom_site_calc_flag
    _atom_site_refinement_flags
    _atom_site_occupancy
    _atom_site_disorder_assembly
    _atom_site_disorder_group
    Cl Cl1 0.22560(5) 0.10374(4) 0.37990(3) 0.03929(8) Uani d . 1 . .
    Cl Cl2 -0.29764(4) 0.01499(3) 0.10024(3) 0.03307(7) Uani d . 1 . .
    Cl Cl3 0.25518(5) 0.52141(3) 0.17368(3) 0.03977(8) Uani d . 1 . .
    Co Co1 0.11254(2) 0.140646(14) 0.218880(12) 0.02132(4) Uani d . 1 . .
    O O1 -0.30863(18) 0.39142(13) 0.09756(12) 0.0472(3) Uani d . 1 . .
    H H1W -0.287(3) 0.415(2) 0.029(2) 0.061(7) Uiso d . 1 . .
    H H2W -0.408(4) 0.424(2) 0.122(2) 0.061(7) Uiso d . 1 . .
    N N1 0.32886(14) 0.23025(10) 0.13118(9) 0.02693(18) Uani d . 1 . .
    H H1A 0.319(3) 0.3017(19) 0.1556(17) 0.047(5) Uiso d . 1 . .
    H H1B 0.435(2) 0.1842(16) 0.1437(14) 0.031(4) Uiso d . 1 . .
    C C2 0.33739(18) 0.26181(12) 0.00430(11) 0.0304(2) Uani d . 1 . .
    H H2A 0.4046 0.1897 -0.0302 0.036 Uiso calc R 1 . .
    H H2B 0.4031 0.3362 -0.0337 0.036 Uiso calc R 1 . .
    C C3 0.13641(18) 0.29018(12) -0.01003(10) 0.0305(2) Uani d . 1 . .
    H H3A 0.0761 0.3714 0.0109 0.037 Uiso calc R 1 . .
    H H3B 0.1334 0.2954 -0.0902 0.037 Uiso calc R 1 . .
    N N4 0.03717(15) 0.18257(11) 0.06885(8) 0.02559(18) Uani d . 1 . .
    H H4A -0.075(3) 0.1988(15) 0.0745(14) 0.028(4) Uiso d . 1 . .
    H H4B 0.065(2) 0.1235(17) 0.0370(15) 0.033(4) Uiso d . 1 . .
    N N5 0.25627(16) -0.02271(11) 0.18526(11) 0.0299(2) Uani d . 1 . .
    H H5A 0.325(3) -0.043(2) 0.2275(18) 0.051(6) Uiso d . 1 . .
    H H5B 0.319(3) -0.0173(19) 0.1170(18) 0.045(5) Uiso d . 1 . .
    C C6 0.1287(2) -0.12166(12) 0.21421(12) 0.0336(2) Uani d . 1 . .
    H H6A 0.1999 -0.2072 0.2270 0.040 Uiso calc R 1 . .
    H H6B 0.0666 -0.1125 0.1511 0.040 Uiso calc R 1 . .
    C C7 -0.0154(2) -0.10131(13) 0.32353(13) 0.0383(3) Uani d . 1 . .
    H H7A -0.1160 -0.1536 0.3392 0.046 Uiso calc R 1 . .
    H H7B 0.0437 -0.1251 0.3896 0.046 Uiso calc R 1 . .
    N N8 -0.09254(16) 0.03689(11) 0.30385(10) 0.02891(19) Uani d . 1 . .
    H H8A -0.146(3) 0.0534(18) 0.3710(18) 0.047(5) Uiso d . 1 . .
    H H8B -0.177(3) 0.0465(18) 0.2693(17) 0.043(5) Uiso d . 1 . .
    N N9 -0.04520(15) 0.30641(10) 0.25264(9) 0.02624(18) Uani d . 1 . .
    H H9A 0.032(3) 0.3621(19) 0.2425(17) 0.045(5) Uiso d . 1 . .
    H H9B -0.113(2) 0.3357(15) 0.2038(14) 0.028(4) Uiso d . 1 . .
    C C10 -0.17753(17) 0.31173(11) 0.36291(10) 0.0269(2) Uani d . 1 . .
    C C11 -0.35600(19) 0.27735(14) 0.38350(12) 0.0352(3) Uani d . 1 . .
    H H11 -0.3898 0.2479 0.3273 0.042 Uiso calc R 1 . .
    C C12 -0.4850(2) 0.28674(16) 0.48792(13) 0.0411(3) Uani d . 1 . .
    H H12 -0.6044 0.2621 0.5017 0.049 Uiso calc R 1 . .
    C C13 -0.4384(2) 0.33237(14) 0.57219(11) 0.0382(3) Uani d . 1 . .
    C C14 -0.2609(2) 0.36910(13) 0.54924(11) 0.0370(3) Uani d . 1 . .
    H H14 -0.2289 0.4018 0.6041 0.044 Uiso calc R 1 . .
    C C15 -0.12911(19) 0.35829(13) 0.44591(11) 0.0320(2) Uani d . 1 . .
    H H15 -0.0093 0.3821 0.4324 0.038 Uiso calc R 1 . .
    C C16 -0.5802(3) 0.34315(19) 0.68492(14) 0.0541(4) Uani d . 1 . .
    H H16A -0.5368 0.3933 0.7250 0.081 Uiso calc R 1 . .
    H H16B -0.5937 0.2587 0.7330 0.081 Uiso calc R 1 . .
    H H16C -0.7005 0.3844 0.6686 0.081 Uiso calc R 1 . .
loop_
    _atom_site_aniso_label
    _atom_site_aniso_U_11
    _atom_site_aniso_U_22
    _atom_site_aniso_U_33
    _atom_site_aniso_U_12
    _atom_site_aniso_U_13
    _atom_site_aniso_U_23
    Cl1 0.04434(18) 0.04594(18) 0.03245(15) -0.00318(14) -0.01775(13)
                                                                    -0.00983(13)
    Cl2 0.02439(13) 0.03889(16) 0.03991(15) -0.00327(11) -0.00643(11)
                                                                    -0.01715(13)
    Cl3 0.04419(18) 0.03590(16) 0.04088(17) -0.01063(13) -0.00336(13)
                                                                    -0.01388(13)
    Co1 0.02056(7) 0.02343(7) 0.02069(7) -0.00416(5) -0.00377(5) -0.00610(5)
    O1 0.0374(6) 0.0573(7) 0.0410(6) 0.0044(5) -0.0122(5) -0.0047(5)
    N1 0.0222(4) 0.0276(5) 0.0325(5) -0.0052(4) -0.0036(4) -0.0106(4)
    C2 0.0274(5) 0.0302(6) 0.0301(5) -0.0087(4) 0.0021(4) -0.0057(4)
    C3 0.0310(6) 0.0320(6) 0.0246(5) -0.0060(5) -0.0022(4) -0.0018(4)
    N4 0.0240(4) 0.0301(5) 0.0236(4) -0.0064(4) -0.0034(3) -0.0075(4)
    N5 0.0272(5) 0.0278(5) 0.0347(5) -0.0025(4) -0.0055(4) -0.0094(4)
    C6 0.0392(7) 0.0252(5) 0.0365(6) -0.0066(5) -0.0068(5) -0.0068(5)
    C7 0.0456(7) 0.0292(6) 0.0343(6) -0.0101(5) -0.0008(5) -0.0012(5)
    N8 0.0285(5) 0.0319(5) 0.0253(4) -0.0084(4) -0.0011(4) -0.0064(4)
    N9 0.0258(4) 0.0286(5) 0.0235(4) -0.0034(4) -0.0022(3) -0.0078(4)
    C10 0.0276(5) 0.0274(5) 0.0245(5) -0.0015(4) -0.0029(4) -0.0081(4)
    C11 0.0319(6) 0.0441(7) 0.0317(6) -0.0065(5) -0.0021(5) -0.0161(5)
    C12 0.0330(6) 0.0486(8) 0.0384(7) -0.0093(6) 0.0045(5) -0.0139(6)
    C13 0.0453(8) 0.0352(7) 0.0258(5) 0.0013(6) 0.0020(5) -0.0075(5)
    C14 0.0499(8) 0.0350(6) 0.0262(5) 0.0001(6) -0.0087(5) -0.0111(5)
    C15 0.0355(6) 0.0333(6) 0.0295(5) -0.0036(5) -0.0085(5) -0.0104(5)
    C16 0.0601(10) 0.0575(10) 0.0318(7) 0.0018(8) 0.0083(7) -0.0135(7)
_geom_special_details
;
All e.s.d.'s (except the e.s.d. in the dihedral angle between two l.s. planes)
are estimated using the full covariance matrix. The cell e.s.d.'s are taken
into account individually in the estimation of e.s.d.'s in distances, angles
and torsion angles; correlations between e.s.d.'s in cell parameters are only
used when they are defined by crystal symmetry. An approximate (isotropic)
treatment of cell e.s.d.'s is used for estimating e.s.d.'s involving l.s.
planes.
;
loop_
    _geom_bond_atom_site_label_1
    _geom_bond_atom_site_label_2
    _geom_bond_site_symmetry_2
    _geom_bond_distance
    _geom_bond_publ_flag
    Cl1 Co1 . 2.2444(3) ?
    Co1 N1 . 1.9493(10) ?
    Co1 N5 . 1.9600(11) ?
    Co1 N8 . 1.9648(11) ?
    Co1 N4 . 1.9673(10) ?
    Co1 N9 . 2.0167(10) ?
    O1 H1W . 0.79(3) ?
    O1 H2W . 0.77(3) ?
    N1 C2 . 1.4818(17) ?
    N1 H1A . 0.88(2) ?
    N1 H1B . 0.873(17) ?
    C2 C3 . 1.5027(18) ?
    C2 H2A . 0.9700 ?
    C2 H2B . 0.9700 ?
    C3 N4 . 1.4849(16) ?
    C3 H3A . 0.9700 ?
    C3 H3B . 0.9700 ?
    N4 H4A . 0.801(17) ?
    N4 H4B . 0.797(17) ?
    N5 C6 . 1.4768(17) ?
    N5 H5A . 0.78(2) ?
    N5 H5B . 0.83(2) ?
    C6 C7 . 1.505(2) ?
    C6 H6A . 0.9700 ?
    C6 H6B . 0.9700 ?
    C7 N8 . 1.4777(18) ?
    C7 H7A . 0.9700 ?
    C7 H7B . 0.9700 ?
    N8 H8A . 0.86(2) ?
    N8 H8B . 0.82(2) ?
    N9 C10 . 1.4439(15) ?
    N9 H9A . 0.87(2) ?
    N9 H9B . 0.841(17) ?
    C10 C11 . 1.3797(18) ?
    C10 C15 . 1.3876(16) ?
    C11 C12 . 1.3866(19) ?
    C11 H11 . 0.9300 ?
    C12 C13 . 1.388(2) ?
    C12 H12 . 0.9300 ?
    C13 C14 . 1.379(2) ?
    C13 C16 . 1.506(2) ?
    C14 C15 . 1.3883(19) ?
    C14 H14 . 0.9300 ?
    C15 H15 . 0.9300 ?
    C16 H16A . 0.9600 ?
    C16 H16B . 0.9600 ?
    C16 H16C . 0.9600 ?
loop_
    _geom_angle_atom_site_label_1
    _geom_angle_atom_site_label_2
    _geom_angle_atom_site_label_3
    _geom_angle_site_symmetry_1
    _geom_angle_site_symmetry_3
    _geom_angle
    _geom_angle_publ_flag
    N1 Co1 N5 . . 90.39(5) ?
    N1 Co1 N8 . . 175.15(5) ?
    N5 Co1 N8 . . 84.75(5) ?
    N1 Co1 N4 . . 84.77(4) ?
    N5 Co1 N4 . . 90.54(5) ?
    N8 Co1 N4 . . 95.17(4) ?
    N1 Co1 N9 . . 91.51(4) ?
    N5 Co1 N9 . . 177.58(4) ?
    N8 Co1 N9 . . 93.34(4) ?
    N4 Co1 N9 . . 88.15(4) ?
    N1 Co1 Cl1 . . 89.09(3) ?
    N5 Co1 Cl1 . . 89.51(4) ?
    N8 Co1 Cl1 . . 90.95(4) ?
    N4 Co1 Cl1 . . 173.86(3) ?
    N9 Co1 Cl1 . . 92.01(3) ?
    H1W O1 H2W . . 108(2) ?
    C2 N1 Co1 . . 111.40(7) ?
    C2 N1 H1A . . 109.7(13) ?
    Co1 N1 H1A . . 108.8(13) ?
    C2 N1 H1B . . 108.9(11) ?
    Co1 N1 H1B . . 111.2(11) ?
    H1A N1 H1B . . 106.7(17) ?
    N1 C2 C3 . . 107.07(10) ?
    N1 C2 H2A . . 110.3 ?
    C3 C2 H2A . . 110.3 ?
    N1 C2 H2B . . 110.3 ?
    C3 C2 H2B . . 110.3 ?
    H2A C2 H2B . . 108.6 ?
    N4 C3 C2 . . 106.54(10) ?
    N4 C3 H3A . . 110.4 ?
    C2 C3 H3A . . 110.4 ?
    N4 C3 H3B . . 110.4 ?
    C2 C3 H3B . . 110.4 ?
    H3A C3 H3B . . 108.6 ?
    C3 N4 Co1 . . 108.95(7) ?
    C3 N4 H4A . . 111.1(12) ?
    Co1 N4 H4A . . 113.9(11) ?
    C3 N4 H4B . . 107.5(12) ?
    Co1 N4 H4B . . 112.7(12) ?
    H4A N4 H4B . . 102.4(16) ?
    C6 N5 Co1 . . 110.44(8) ?
    C6 N5 H5A . . 108.2(15) ?
    Co1 N5 H5A . . 104.6(15) ?
    C6 N5 H5B . . 109.6(13) ?
    Co1 N5 H5B . . 114.2(13) ?
    H5A N5 H5B . . 110(2) ?
    N5 C6 C7 . . 106.72(11) ?
    N5 C6 H6A . . 110.4 ?
    C7 C6 H6A . . 110.4 ?
    N5 C6 H6B . . 110.4 ?
    C7 C6 H6B . . 110.4 ?
    H6A C6 H6B . . 108.6 ?
    N8 C7 C6 . . 106.93(11) ?
    N8 C7 H7A . . 110.3 ?
    C6 C7 H7A . . 110.3 ?
    N8 C7 H7B . . 110.3 ?
    C6 C7 H7B . . 110.3 ?
    H7A C7 H7B . . 108.6 ?
    C7 N8 Co1 . . 109.73(9) ?
    C7 N8 H8A . . 106.8(13) ?
    Co1 N8 H8A . . 112.7(13) ?
    C7 N8 H8B . . 107.1(13) ?
    Co1 N8 H8B . . 113.5(13) ?
    H8A N8 H8B . . 106.6(18) ?
    C10 N9 Co1 . . 122.01(8) ?
    C10 N9 H9A . . 106.4(13) ?
    Co1 N9 H9A . . 107.7(13) ?
    C10 N9 H9B . . 103.3(11) ?
    Co1 N9 H9B . . 109.0(11) ?
    H9A N9 H9B . . 107.5(16) ?
    C11 C10 C15 . . 119.80(11) ?
    C11 C10 N9 . . 120.15(11) ?
    C15 C10 N9 . . 119.95(11) ?
    C10 C11 C12 . . 120.01(12) ?
    C10 C11 H11 . . 120.0 ?
    C12 C11 H11 . . 120.0 ?
    C11 C12 C13 . . 120.90(14) ?
    C11 C12 H12 . . 119.6 ?
    C13 C12 H12 . . 119.6 ?
    C14 C13 C12 . . 118.40(12) ?
    C14 C13 C16 . . 121.16(14) ?
    C12 C13 C16 . . 120.43(15) ?
    C13 C14 C15 . . 121.37(12) ?
    C13 C14 H14 . . 119.3 ?
    C15 C14 H14 . . 119.3 ?
    C10 C15 C14 . . 119.49(13) ?
    C10 C15 H15 . . 120.3 ?
    C14 C15 H15 . . 120.3 ?
    C13 C16 H16A . . 109.5 ?
    C13 C16 H16B . . 109.5 ?
    H16A C16 H16B . . 109.5 ?
    C13 C16 H16C . . 109.5 ?
    H16A C16 H16C . . 109.5 ?
    H16B C16 H16C . . 109.5 ?
loop_
    _geom_torsion_atom_site_label_1
    _geom_torsion_atom_site_label_2
    _geom_torsion_atom_site_label_3
    _geom_torsion_atom_site_label_4
    _geom_torsion_site_symmetry_1
    _geom_torsion_site_symmetry_2
    _geom_torsion_site_symmetry_3
    _geom_torsion_site_symmetry_4
    _geom_torsion
    _geom_torsion_publ_flag
    N5 Co1 N1 C2 . . . . 82.07(9) ?
    N8 Co1 N1 C2 . . . . 81.1(5) ?
    N4 Co1 N1 C2 . . . . -8.43(8) ?
    N9 Co1 N1 C2 . . . . -96.43(8) ?
    Cl1 Co1 N1 C2 . . . . 171.58(8) ?
    Co1 N1 C2 C3 . . . . 33.98(12) ?
    N1 C2 C3 N4 . . . . -49.24(13) ?
    C2 C3 N4 Co1 . . . . 42.63(11) ?
    N1 Co1 N4 C3 . . . . -19.47(8) ?
    N5 Co1 N4 C3 . . . . -109.82(8) ?
    N8 Co1 N4 C3 . . . . 165.40(8) ?
    N9 Co1 N4 C3 . . . . 72.21(8) ?
    Cl1 Co1 N4 C3 . . . . -19.4(4) ?
    N1 Co1 N5 C6 . . . . -166.79(9) ?
    N8 Co1 N5 C6 . . . . 13.13(9) ?
    N4 Co1 N5 C6 . . . . -82.01(9) ?
    N9 Co1 N5 C6 . . . . -24.9(12) ?
    Cl1 Co1 N5 C6 . . . . 104.13(9) ?
    Co1 N5 C6 C7 . . . . -37.90(13) ?
    N5 C6 C7 N8 . . . . 50.01(14) ?
    C6 C7 N8 Co1 . . . . -39.65(13) ?
    N1 Co1 N8 C7 . . . . 16.2(6) ?
    N5 Co1 N8 C7 . . . . 15.23(9) ?
    N4 Co1 N8 C7 . . . . 105.29(9) ?
    N9 Co1 N8 C7 . . . . -166.27(9) ?
    Cl1 Co1 N8 C7 . . . . -74.20(9) ?
    N1 Co1 N9 C10 . . . . -142.93(9) ?
    N5 Co1 N9 C10 . . . . 75.2(11) ?
    N8 Co1 N9 C10 . . . . 37.28(10) ?
    N4 Co1 N9 C10 . . . . 132.35(9) ?
    Cl1 Co1 N9 C10 . . . . -53.79(9) ?
    Co1 N9 C10 C11 . . . . -81.78(14) ?
    Co1 N9 C10 C15 . . . . 101.80(12) ?
    C15 C10 C11 C12 . . . . -1.4(2) ?
    N9 C10 C11 C12 . . . . -177.80(13) ?
    C10 C11 C12 C13 . . . . 1.0(2) ?
    C11 C12 C13 C14 . . . . 0.5(2) ?
    C11 C12 C13 C16 . . . . 179.51(15) ?
    C12 C13 C14 C15 . . . . -1.5(2) ?
    C16 C13 C14 C15 . . . . 179.43(14) ?
    C11 C10 C15 C14 . . . . 0.34(19) ?
    N9 C10 C15 C14 . . . . 176.77(12) ?
    C13 C14 C15 C10 . . . . 1.1(2) ?
loop_
    _geom_hbond_atom_site_label_D
    _geom_hbond_atom_site_label_H
    _geom_hbond_atom_site_label_A
    _geom_hbond_site_symmetry_A
    _geom_hbond_distance_DH
    _geom_hbond_distance_HA
    _geom_hbond_distance_DA
    _geom_hbond_angle_DHA
    N1 H1B Cl2 1_655 0.873(17) 2.465(17) 3.2553(11) 150.8(14)
    N4 H4B Cl2 2 0.797(17) 2.602(18) 3.3299(11) 152.5(15)
    O1 H1W Cl3 2_565 0.79(3) 2.34(3) 3.1339(14) 174(2)
    O1 H2W Cl3 1_455 0.77(3) 2.49(3) 3.2470(14) 170(2)
    N9 H9A Cl3 . 0.87(2) 2.45(2) 3.3152(11) 168.9(17)
    N8 H8B Cl2 . 0.82(2) 2.57(2) 3.3046(12) 150.8(18)
    N9 H9B O1 . 0.841(17) 2.090(17) 2.9250(16) 172.1(15)
    N1 H1A Cl3 . 0.88(2) 2.39(2) 3.2467(11) 163.5(17)
    N4 H4A O1 . 0.801(17) 2.461(17) 3.0754(17) 134.3(14)
