# Supplementary material for: Chloridobis(ethane-1,2-diamine)(4-methyl­aniline)cobalt(III) dichloride monohydrate
Source: Acta Crystallogr Sect E Struct Rep Online. 2009 Oct 28;65(Pt 11):m1458–9. doi: 10.1107/S1600536809043323 (PMC2971162; doi:10.1107/S1600536809043323)
Supplement: Supplementary file 2 [file e-65-m1458-Isup2.hkl]

#
# h,k,l, Fc-squared, Fo-squared, sigma(Fo-squared) and status flag
#
data_I
_shelx_title ' PTOL in P-1'
_shelx_refln_list_code          4
_shelx_F_calc_maximum      149.25
_exptl_crystal_F_000       428.00
_reflns_d_resolution_high  0.5829
 
loop_
 _symmetry_equiv_pos_as_xyz
 'x, y, z'
 '-x, -y, -z'
 
_cell_length_a     7.3796
_cell_length_b    10.8367
_cell_length_c    12.1789
_cell_angle_alpha  75.201
_cell_angle_beta   74.671
_cell_angle_gamma  78.862
 
_shelx_F_squared_multiplier     1.000
 
loop_
 _refln_index_h
 _refln_index_k
 _refln_index_l
 _refln_F_squared_calc
 _refln_F_squared_meas
 _refln_F_squared_sigma
 _refln_observed_status
   1   0   0     3014.79     2957.85     42.55 o
   2   0   0     3596.76     3975.86     37.33 o
   3   0   0       94.61       92.36      3.21 o
   4   0   0       21.92       25.24      0.83 o
   5   0   0     1885.74     1921.45     21.36 o
   6   0   0      226.11      234.26      4.32 o
   7   0   0      112.60      116.21      3.45 o
   8   0   0      132.38      134.13      6.13 o
   9   0   0      137.30      131.13      5.52 o
  10   0   0       22.05       19.15      2.86 o
 -10   1   0      367.98      384.61     10.87 o
  -9   1   0       75.89       85.19      9.43 o
  -8   1   0       55.34       57.40      3.16 o
  -7   1   0       88.68       91.50      3.64 o
  -6   1   0       90.49       86.28      2.72 o
  -5   1   0      892.34      875.66     13.86 o
  -4   1   0       83.25       67.76      1.78 o
  -3   1   0      358.19      364.13      4.70 o
  -2   1   0      304.00      368.02      3.73 o
  -1   1   0     5608.11     5628.21     42.63 o
   1   1   0     1554.46     1609.70     13.72 o
   2   1   0      625.51      667.50      7.27 o
   3   1   0      711.77      733.43      8.73 o
   4   1   0      563.03      634.30      7.84 o
   5   1   0      167.07      164.86      3.01 o
   6   1   0        8.69        7.06      1.04 o
   7   1   0      228.11      220.81      5.76 o
   8   1   0      116.24      126.54      4.50 o
   9   1   0       58.80       57.54      3.78 o
  10   1   0        0.02        1.97      2.04 o
 -10   2   0      142.44      157.22      6.59 o
  -9   2   0        0.37       -1.29      3.80 o
  -8   2   0       75.12       79.02      3.87 o
  -7   2   0        6.75        5.65      1.53 o
  -6   2   0      566.54      574.65      9.42 o
  -5   2   0       16.40       17.38      0.95 o
  -4   2   0     2040.45     2027.61     21.75 o
  -3   2   0      384.52      393.85      4.49 o
  -2   2   0      490.48      485.61      4.60 o
  -1   2   0     6910.86     7216.99     53.05 o
   0   2   0       35.87       20.45      0.48 o
   1   2   0     6424.36     6991.16     62.57 o
   2   2   0    12673.94    13078.29    110.55 o
   3   2   0       11.32       12.11      0.68 o
   4   2   0     1055.89     1130.05     13.42 o
   5   2   0      343.45      332.50      4.77 o
   6   2   0      139.38      130.02      4.93 o
   7   2   0      529.76      551.46     10.37 o
   8   2   0       98.84      100.80      4.05 o
   9   2   0      102.81      107.72      9.79 o
  10   2   0       15.83        9.48      2.47 o
 -10   3   0        1.07       -2.82      2.82 o
  -9   3   0       90.07       87.82      4.85 o
  -8   3   0      524.49      539.35     12.08 o
  -7   3   0        0.64        0.47      1.32 o
  -6   3   0      559.41      565.63     11.49 o
  -5   3   0       50.12       48.12      1.48 o
  -4   3   0       59.99       66.26      1.54 o
  -3   3   0     1162.53     1169.76     10.90 o
  -2   3   0      440.29      470.03      4.47 o
  -1   3   0     4846.55     5193.53     40.25 o
   0   3   0      451.64      482.54      4.25 o
   1   3   0      699.00      771.10      7.54 o
   2   3   0     1361.61     1333.66     12.40 o
   3   3   0       50.21       31.71      1.09 o
   4   3   0     1077.30     1145.01     15.47 o
   5   3   0       23.23       25.01      1.08 o
   6   3   0       31.48       38.56      2.46 o
   7   3   0      182.75      186.84      6.12 o
   8   3   0      125.88      135.31      5.42 o
   9   3   0      226.33      224.13      8.48 o
  10   3   0        2.07        4.43      2.76 o
 -10   4   0       14.80       17.66      4.18 o
  -9   4   0      111.81      129.46      7.79 o
  -8   4   0      114.95      117.90      6.57 o
  -7   4   0       15.50       16.35      2.12 o
  -6   4   0      301.99      292.15      7.15 o
  -5   4   0        7.73        5.52      0.92 o
  -4   4   0      112.51      112.85      2.09 o
  -3   4   0       48.69       47.11      1.31 o
  -2   4   0     1991.00     2055.73     17.32 o
  -1   4   0     4280.55     4584.39     39.64 o
   0   4   0      563.51      539.47      4.87 o
   1   4   0     1714.39     1780.73     15.50 o
   2   4   0      174.91      192.88      3.60 o
   3   4   0     5947.57     6259.13     59.69 o
   4   4   0     2141.57     2216.81     23.84 o
   5   4   0       31.31       35.51      1.49 o
   6   4   0        8.70        8.39      1.44 o
   7   4   0       19.62       20.58      2.55 o
   8   4   0      157.25      142.88      7.42 o
   9   4   0      257.52      274.27      9.31 o
  10   4   0       22.97       20.57      3.24 o
 -10   5   0        3.30        6.12      3.63 o
  -9   5   0       20.64       23.44      3.39 o
  -8   5   0       42.30       39.90      3.67 o
  -7   5   0      555.65      547.72     15.06 o
  -6   5   0      341.69      350.31      8.36 o
  -5   5   0      385.68      374.57      8.35 o
  -4   5   0      105.93      111.21      2.21 o
  -3   5   0      286.33      287.15      3.82 o
  -2   5   0      954.80     1001.21      9.52 o
  -1   5   0     2902.37     2881.45     26.54 o
   0   5   0     1098.51     1212.19     11.79 o
   1   5   0      184.54      170.59      2.35 o
   2   5   0      596.90      572.39      5.75 o
   3   5   0     2310.13     2466.95     22.78 o
   4   5   0      183.51      189.23      3.36 o
   5   5   0       32.14       30.59      1.39 o
   6   5   0       61.77       63.39      3.71 o
   7   5   0      153.17      153.63      5.99 o
   8   5   0      347.80      332.88     12.57 o
   9   5   0       31.90       25.37      3.17 o
  10   5   0       39.68       35.00      3.74 o
  11   5   0       63.30       66.23      6.31 o
 -10   6   0        2.10        5.50      3.86 o
  -9   6   0        1.16        4.92      3.42 o
  -8   6   0       43.94       44.95      5.82 o
  -7   6   0      565.54      570.48     12.60 o
  -6   6   0       44.10       37.71      3.26 o
  -5   6   0      100.48       99.12      4.04 o
  -4   6   0      168.72      151.94      3.22 o
  -3   6   0      134.50      146.18      2.66 o
  -2   6   0      676.72      644.74      9.11 o
  -1   6   0      306.13      354.52      5.05 o
   0   6   0     1464.51     1501.15     15.62 o
   1   6   0     2546.45     2442.90     23.95 o
   2   6   0      877.52      867.67      9.41 o
   3   6   0        3.98        2.56      0.74 o
   4   6   0       41.95       46.53      3.27 o
   5   6   0      885.42      951.24     13.92 o
   6   6   0     1277.18     1271.86     26.33 o
   7   6   0        1.31        0.02      1.92 o
   8   6   0       14.82       17.94      2.78 o
   9   6   0       54.05       53.52      4.32 o
  10   6   0       96.53       98.39     11.16 o
  11   6   0       71.52       59.62      6.45 o
 -10   7   0       23.87       23.69      5.32 o
  -9   7   0       20.74       22.23      5.08 o
  -8   7   0       43.41       42.10      4.21 o
  -7   7   0       31.89       32.53      3.65 o
  -6   7   0        2.15       -1.21      1.72 o
  -5   7   0      935.02      885.89     17.02 o
  -4   7   0      492.56      468.41      7.54 o
  -3   7   0       68.20       63.35      3.06 o
  -2   7   0        2.03        2.49      0.72 o
  -1   7   0      275.31      280.08      4.91 o
   0   7   0     1007.97      977.18     11.61 o
   1   7   0     3309.66     3177.77     31.01 o
   2   7   0       78.70       77.84      1.86 o
   3   7   0      829.86      818.17      9.38 o
   4   7   0      480.80      488.23      8.45 o
   5   7   0      179.66      191.36      5.22 o
   6   7   0        0.78       -0.52      1.54 o
   7   7   0        0.90        2.36      1.97 o
   8   7   0        4.64       10.34      2.53 o
   9   7   0       22.16       18.20      3.36 o
  10   7   0       63.99       64.84      6.40 o
  11   7   0        0.83       -0.25      3.07 o
 -10   8   0       34.42       22.97      5.13 o
  -9   8   0       89.66       91.63      8.02 o
  -8   8   0       21.82       26.96      3.97 o
  -7   8   0       22.24       22.63      3.50 o
  -6   8   0      169.39      167.52      6.19 o
  -5   8   0      504.40      488.98     11.37 o
  -4   8   0       67.39       65.49      2.72 o
  -3   8   0      284.76      274.09      4.98 o
  -2   8   0        0.80        0.24      1.20 o
  -1   8   0        9.48       12.10      1.35 o
   0   8   0     1409.64     1368.55     15.87 o
   1   8   0       44.95       44.00      1.71 o
   2   8   0     2454.69     2489.09     27.96 o
   3   8   0      212.55      201.90      4.34 o
   4   8   0        8.56        7.38      1.26 o
   5   8   0      259.71      263.79      5.90 o
   6   8   0       24.73       27.10      3.26 o
   7   8   0      441.13      404.65     11.98 o
   8   8   0      103.37       95.58      5.69 o
   9   8   0       13.48       10.66      3.11 o
  10   8   0        1.90       -3.05      3.21 o
  11   8   0        2.07        1.53      3.91 o
  -9   9   0        0.00        5.89      4.46 o
  -8   9   0       69.36       67.25      7.35 o
  -7   9   0        1.05       -0.35      2.39 o
  -6   9   0        8.42        6.62      4.10 o
  -5   9   0       65.18       60.77      4.85 o
  -4   9   0       14.15       17.56      2.24 o
  -3   9   0      613.89      600.31      9.58 o
  -2   9   0       53.12       60.32      2.69 o
  -1   9   0      113.19      107.58      3.26 o
   0   9   0       49.19       52.89      2.15 o
   1   9   0       69.27       60.32      2.26 o
   2   9   0      482.80      471.89      8.23 o
   3   9   0      904.42      911.45     12.87 o
   4   9   0       42.11       41.42      2.52 o
   5   9   0      457.33      435.83     10.90 o
   6   9   0       12.80       15.53      2.47 o
   7   9   0       21.32       17.49      3.27 o
   8   9   0       25.13       18.11      2.84 o
   9   9   0       11.51       11.68      3.10 o
  10   9   0        4.28        3.47      3.54 o
  11   9   0       23.99       13.54      4.69 o
  -8  10   0       82.14       92.02      8.43 o
  -7  10   0       55.13       47.05      6.31 o
  -6  10   0        7.46        8.97      2.98 o
  -5  10   0       51.04       47.25      6.69 o
  -4  10   0      299.31      281.89      8.54 o
  -3  10   0       44.27       45.28      2.88 o
  -2  10   0       32.75       28.59      2.38 o
  -1  10   0        0.99        0.74      1.76 o
   0  10   0        6.95        4.71      1.37 o
   1  10   0      137.89      139.71      4.35 o
   2  10   0      200.96      203.20      4.78 o
   3  10   0      122.29      121.99      3.77 o
   4  10   0      676.38      691.95     11.91 o
   5  10   0      149.41      153.76      4.82 o
   6  10   0       59.52       45.71      4.30 o
   7  10   0      106.35      109.05      6.20 o
   8  10   0        1.17        4.05      2.30 o
   9  10   0      152.08      155.31      7.93 o
  10  10   0       25.62       19.30      5.52 o
  -8  11   0        9.66        5.06      4.28 o
  -7  11   0        0.19       -1.50      3.88 o
  -6  11   0       72.98       64.26      5.50 o
  -5  11   0       34.09       31.80      4.26 o
  -4  11   0       11.96       12.37      3.08 o
  -3  11   0      124.76      119.45      4.46 o
  -2  11   0       12.72       14.00      2.37 o
  -1  11   0      659.05      646.97     14.90 o
   0  11   0       46.70       47.64      2.94 o
   1  11   0       39.52       38.37      2.76 o
   2  11   0       47.05       45.17      3.28 o
   3  11   0       44.30       50.44      3.06 o
   4  11   0      839.48      851.11     14.28 o
   5  11   0      211.69      209.09      7.13 o
   6  11   0        8.08       11.66      2.58 o
   7  11   0       20.68       31.17      3.52 o
   8  11   0        8.51        8.78      2.69 o
   9  11   0       36.99       37.95      9.44 o
  10  11   0       21.84       18.30      5.25 o
  -7  12   0       27.71       20.73      6.24 o
  -6  12   0      148.05      159.96     11.32 o
  -5  12   0      123.29      117.33      7.20 o
  -4  12   0        3.19        3.83      4.44 o
  -3  12   0       12.65        5.97      2.99 o
  -2  12   0       35.31       31.32      3.20 o
  -1  12   0      135.37      131.28      5.32 o
   0  12   0       57.00       60.64      4.01 o
   1  12   0       27.23       26.55      2.68 o
   2  12   0       26.90       19.32      2.46 o
   3  12   0      420.54      411.36     12.69 o
   4  12   0      213.64      219.63      7.12 o
   5  12   0       37.33       44.78      4.78 o
   6  12   0      178.13      183.75      8.67 o
   7  12   0       42.06       41.36     13.00 o
   8  12   0      101.70      124.28      9.78 o
   9  12   0       27.85       27.41      5.94 o
  -6  13   0       72.64       82.43      9.10 o
  -5  13   0        7.75       -2.10      4.44 o
  -4  13   0       31.26       39.10      5.77 o
  -3  13   0        3.09        2.17      3.40 o
  -2  13   0       38.42       39.94      7.27 o
  -1  13   0       63.54       67.73      4.35 o
   0  13   0        5.58        2.47      3.29 o
   1  13   0      178.94      175.02      7.32 o
   2  13   0       13.63       14.75      2.79 o
   3  13   0        0.83        3.93      2.26 o
   4  13   0        9.03        5.18      2.38 o
   5  13   0       24.73       22.10      4.09 o
   6  13   0      144.49      145.78     11.25 o
   7  13   0       42.69       38.20      6.33 o
   8  13   0        0.60        2.68      4.18 o
   9  13   0        0.40        5.04      4.23 o
  -5  14   0       46.88       53.80      8.20 o
  -4  14   0      117.77      126.08     10.91 o
  -3  14   0       19.50       22.05      8.02 o
  -2  14   0        3.31        6.17      5.26 o
  -1  14   0        3.93        2.17      2.34 o
   0  14   0        8.02        9.05      2.70 o
   1  14   0       16.50       19.14      3.74 o
   2  14   0        6.00        4.73      2.53 o
   3  14   0       17.22       16.75      3.16 o
   4  14   0       66.71       72.62     11.30 o
   5  14   0      106.66      103.35      7.22 o
   6  14   0        3.35        0.39      2.95 o
   7  14   0       29.75       30.83      6.52 o
   8  14   0       36.92       44.83      7.14 o
  -4  15   0       35.56       43.93      7.95 o
  -3  15   0       25.34       35.38      7.63 o
  -2  15   0       59.03       59.72      6.29 o
  -1  15   0        1.92        0.62      2.68 o
   0  15   0        2.96       -0.29      2.88 o
   1  15   0        3.72        3.26      3.15 o
   2  15   0       54.07       53.56      5.40 o
   3  15   0      137.68      154.30      7.10 o
   4  15   0       18.32       13.98      5.82 o
   5  15   0        0.75        2.96      4.02 o
   6  15   0        0.19       -3.67      3.67 o
   7  15   0       17.17       25.28      6.05 o
  -3  16   0       23.72       25.30      7.14 o
  -2  16   0       62.09       52.85      9.06 o
  -1  16   0       11.97       12.18      6.19 o
   0  16   0        2.32        3.51      3.48 o
   1  16   0        0.93        2.11      3.23 o
   2  16   0       38.33       40.51      5.38 o
   3  16   0       36.74       44.69      5.61 o
   4  16   0        7.05        3.67      4.99 o
   5  16   0        5.35       10.38      5.08 o
   6  16   0       33.95       26.97      6.72 o
  -1  17   0       18.49       29.86      8.02 o
   0  17   0        3.50        2.44      3.79 o
   1  17   0        2.38        2.26      3.64 o
   2  17   0       10.88       12.74      4.29 o
   3  17   0       26.03       23.71      6.47 o
   4  17   0       12.71       15.90      6.49 o
  -3 -17   1       16.71       13.98      6.26 o
  -2 -17   1        3.32        3.27      3.95 o
  -1 -17   1        7.23        5.70      3.79 o
   0 -17   1        7.40       10.58      6.61 o
  -5 -16   1       52.28       59.02      8.41 o
  -4 -16   1        3.43        6.38      5.25 o
  -3 -16   1        2.37       -1.97      3.20 o
  -2 -16   1        3.25        1.39      5.72 o
  -1 -16   1        7.05        5.35      3.69 o
   0 -16   1       38.39       42.98     12.96 o
   1 -16   1       21.08       29.26      7.65 o
   2 -16   1        2.42        1.20      5.52 o
   3 -16   1        4.88        3.07      5.36 o
  -6 -15   1        7.46        4.07      4.97 o
  -5 -15   1       15.00       10.17      5.36 o
  -4 -15   1        6.20        4.97      3.57 o
  -3 -15   1        2.63        3.03      3.33 o
  -2 -15   1       32.16       38.43      5.10 o
  -1 -15   1       83.22       86.12     11.12 o
   0 -15   1       31.32       34.46      4.86 o
   1 -15   1        0.16       -1.62      3.21 o
   2 -15   1       22.86       21.25      6.16 o
   3 -15   1       25.02       18.12      6.68 o
   4 -15   1       47.70       54.19      8.64 o
  -7 -14   1        1.31        1.32      4.62 o
  -6 -14   1       49.95       26.94      6.56 o
  -5 -14   1       23.10       28.74      4.90 o
  -4 -14   1       44.47       39.39      5.26 o
  -3 -14   1       78.28       86.61      5.64 o
  -2 -14   1        1.92        4.17      3.06 o
  -1 -14   1       17.98       16.60      4.21 o
   0 -14   1       49.54       50.63      4.34 o
   1 -14   1        5.93       10.55      2.66 o
   2 -14   1       83.83       95.19      7.22 o
   3 -14   1       72.54       68.30      6.41 o
   4 -14   1       12.29       11.16      5.50 o
   5 -14   1        5.23        9.68      5.04 o
  -8 -13   1       95.51      100.27      9.45 o
  -7 -13   1       77.95       89.20      9.04 o
  -6 -13   1       16.66       11.67      7.19 o
  -5 -13   1        3.49        1.96      3.02 o
  -4 -13   1       59.50       57.98      5.91 o
  -3 -13   1       12.32       21.42      3.18 o
  -2 -13   1        1.24        2.02      2.16 o
  -1 -13   1       14.53       10.50      2.32 o
   0 -13   1       32.74       37.43      3.67 o
   1 -13   1      261.74      273.96     10.02 o
   2 -13   1       42.78       44.54      5.27 o
   3 -13   1        8.86       10.83      5.22 o
   4 -13   1        0.14        2.85      2.83 o
   5 -13   1       12.64        7.44      4.85 o
   6 -13   1       67.66       75.33      8.69 o
  -9 -12   1       92.14       95.95      9.10 o
  -8 -12   1       18.72       20.06      5.57 o
  -7 -12   1        0.01        5.82      2.96 o
  -6 -12   1        7.71        5.45      3.09 o
  -5 -12   1       32.78       33.54      4.57 o
  -4 -12   1      222.49      227.88      7.45 o
  -3 -12   1       25.21       27.77      4.78 o
  -2 -12   1      188.86      186.57      5.74 o
  -1 -12   1      142.17      144.19      5.10 o
   0 -12   1       25.14       29.02      3.13 o
   1 -12   1      112.62      110.02      5.01 o
   2 -12   1       53.73       63.36      4.75 o
   3 -12   1       99.78      103.37      6.61 o
   4 -12   1      154.94      138.92      7.56 o
   5 -12   1        3.11        5.45      3.08 o
   6 -12   1        0.94       -2.36      4.21 o
   7 -12   1       16.92       11.95      5.13 o
  -9 -11   1       38.75       23.87      5.68 o
  -8 -11   1       58.86       62.65      7.35 o
  -7 -11   1       29.44       31.05      3.74 o
  -6 -11   1      240.18      224.82      9.49 o
  -5 -11   1      233.97      236.48      7.83 o
  -4 -11   1        0.18        2.08      2.46 o
  -3 -11   1      129.06      126.08      5.22 o
  -2 -11   1       39.94       36.25      2.74 o
  -1 -11   1        9.87        9.52      1.88 o
   0 -11   1       52.96       48.44      3.02 o
   1 -11   1       59.90       59.46      3.67 o
   2 -11   1      197.85      184.04      6.15 o
   3 -11   1      393.52      388.10     10.14 o
   4 -11   1        7.70        3.82      2.40 o
   5 -11   1       26.32       21.66      6.32 o
   6 -11   1        8.57        9.11      3.26 o
   7 -11   1       26.38       16.04      5.38 o
   8 -11   1       90.65       79.08      8.23 o
 -10 -10   1        0.06       -0.02      3.58 o
  -9 -10   1        2.04        0.34      2.92 o
  -8 -10   1       14.06       14.10      2.91 o
  -7 -10   1      143.43      129.65      5.87 o
  -6 -10   1        2.23        0.45      2.60 o
  -5 -10   1       82.05       76.19      4.62 o
  -4 -10   1       41.39       40.58      2.82 o
  -3 -10   1      147.93      158.27      4.36 o
  -2 -10   1      421.66      399.05      7.92 o
  -1 -10   1       14.38       11.69      1.82 o
   0 -10   1      290.00      276.73      5.78 o
   1 -10   1       51.92       48.50      2.54 o
   2 -10   1       12.57       12.50      1.87 o
   3 -10   1      222.28      202.23      5.43 o
   4 -10   1        1.47        1.66      1.84 o
   5 -10   1      244.25      234.75      8.97 o
   6 -10   1       78.23       81.79      5.65 o
   7 -10   1        8.47        6.17      3.91 o
   8 -10   1        6.16        6.08      4.16 o
 -10  -9   1       90.63       78.18      7.79 o
  -9  -9   1       62.31       49.64      6.47 o
  -8  -9   1       13.33        9.71      3.11 o
  -7  -9   1       42.60       36.11      4.16 o
  -6  -9   1       24.98       22.60      2.89 o
  -5  -9   1      520.54      507.04      9.59 o
  -4  -9   1      853.73      814.73     13.27 o
  -3  -9   1       70.35       62.78      2.72 o
  -2  -9   1       60.92       60.93      3.03 o
  -1  -9   1      154.67      149.96      4.44 o
   0  -9   1        3.49        4.77      1.42 o
   1  -9   1        3.65        4.11      1.27 o
   2  -9   1      180.68      175.96      5.91 o
   3  -9   1       32.20       32.53      2.37 o
   4  -9   1      362.99      372.23      8.28 o
   5  -9   1      469.50      467.63     12.74 o
   6  -9   1        0.82        1.64      4.06 o
   7  -9   1        0.49       -1.93      1.93 o
   8  -9   1        1.91        5.43      3.77 o
   9  -9   1       22.04       17.66      5.08 o
 -11  -8   1       22.63       17.56      4.64 o
 -10  -8   1       83.47       93.01      8.11 o
  -9  -8   1        8.25        2.55      7.76 o
  -8  -8   1        4.22       -1.19      2.30 o
  -7  -8   1        4.27        4.57      2.43 o
  -6  -8   1      251.62      239.58      8.63 o
  -5  -8   1      817.27      831.80     15.24 o
  -4  -8   1       36.49       34.50      2.06 o
  -3  -8   1      148.30      156.81      4.85 o
  -2  -8   1      115.32      127.15      3.13 o
  -1  -8   1      418.46      433.35      7.23 o
   0  -8   1     1414.39     1410.80     17.85 o
   1  -8   1       70.61       73.96      3.32 o
   2  -8   1      196.34      201.76      4.35 o
   3  -8   1        6.83        7.30      1.38 o
   4  -8   1      288.62      286.91      5.66 o
   5  -8   1      311.16      312.69      7.31 o
   6  -8   1       43.92       45.10      3.58 o
   7  -8   1      127.86      131.18      6.44 o
   8  -8   1        0.61        3.00      2.63 o
   9  -8   1       12.43       12.43      4.60 o
  10  -8   1       13.69       12.29      4.48 o
 -11  -7   1       15.67       16.66      4.71 o
 -10  -7   1       87.02       90.29      7.76 o
  -9  -7   1        0.30       -1.57      1.98 o
  -8  -7   1      148.64      144.81      6.85 o
  -7  -7   1       26.85       21.89      3.11 o
  -6  -7   1      201.66      196.60      7.41 o
  -5  -7   1      675.80      685.41     12.78 o
  -4  -7   1       52.35       48.88      2.40 o
  -3  -7   1      553.87      532.27      6.84 o
  -2  -7   1     1209.04     1156.56     13.64 o
  -1  -7   1      738.70      755.77      9.53 o
   0  -7   1       72.21       72.80      2.15 o
   1  -7   1      269.70      273.71      4.13 o
   2  -7   1       25.30       28.26      1.30 o
   3  -7   1      313.38      302.37      5.01 o
   4  -7   1      398.15      393.39      8.75 o
   5  -7   1        4.22        4.02      1.62 o
   6  -7   1      422.22      403.23      9.84 o
   7  -7   1      493.25      499.22     20.05 o
   8  -7   1        1.60        1.34      3.10 o
   9  -7   1        6.89        9.06      3.93 o
  10  -7   1        0.38        3.91      3.95 o
 -11  -6   1        8.75       11.92      4.23 o
 -10  -6   1        0.42        3.70      3.37 o
  -9  -6   1       21.31       23.47      3.38 o
  -8  -6   1       31.63       24.65      5.23 o
  -7  -6   1        9.87        6.87      2.18 o
  -6  -6   1      296.91      297.15      9.21 o
  -5  -6   1       73.27       68.96      3.15 o
  -4  -6   1     1466.31     1462.68     18.32 o
  -3  -6   1     1485.37     1507.55     19.53 o
  -2  -6   1       79.53       81.57      2.20 o
  -1  -6   1       11.51       17.46      1.19 o
   0  -6   1       17.89       14.09      1.07 o
   1  -6   1      120.07      109.72      2.27 o
   2  -6   1      438.89      414.44      4.80 o
   3  -6   1       10.60       13.36      1.03 o
   4  -6   1      258.85      260.50      4.81 o
   5  -6   1       64.20       67.43      3.22 o
   6  -6   1      234.74      246.77      8.88 o
   7  -6   1       99.26      101.50      7.33 o
   8  -6   1        6.74       10.27      2.70 o
   9  -6   1       63.07       81.50      5.13 o
  10  -6   1        0.42        1.18      3.54 o
 -11  -5   1        4.06        7.42      3.86 o
 -10  -5   1        0.47       -2.07      2.07 o
  -9  -5   1       30.21       25.52      3.39 o
  -8  -5   1      127.14      124.46      7.42 o
  -7  -5   1        7.37        5.57      2.00 o
  -6  -5   1      647.61      624.52     14.93 o
  -5  -5   1      390.95      384.78      6.20 o
  -4  -5   1      427.97      423.25      6.06 o
  -3  -5   1     1722.28     1768.81     18.11 o
  -2  -5   1        4.84        7.49      0.82 o
  -1  -5   1     3650.72     3579.25     34.40 o
   0  -5   1       54.29       71.90      1.59 o
   1  -5   1      569.74      599.22      5.90 o
   2  -5   1       59.47       55.03      1.37 o
   3  -5   1      302.37      301.56      4.29 o
   4  -5   1      530.23      551.74      8.38 o
   5  -5   1       43.08       42.49      1.94 o
   6  -5   1       74.07       82.22      3.69 o
   7  -5   1       60.03       55.34      3.35 o
   8  -5   1      602.64      622.11     22.72 o
   9  -5   1       80.18       81.67      5.06 o
  10  -5   1        8.22        7.67      3.74 o
 -11  -4   1       70.10       86.54      7.07 o
 -10  -4   1       33.11       30.97      4.33 o
  -9  -4   1        9.90       14.39      5.16 o
  -8  -4   1       19.66       18.35      2.67 o
  -7  -4   1      154.39      158.26     10.26 o
  -6  -4   1      302.28      313.36      8.87 o
  -5  -4   1      607.21      591.42     10.30 o
  -4  -4   1     1151.26     1150.26     17.26 o
  -3  -4   1      933.78     1047.47     11.12 o
  -2  -4   1    10838.70    11410.06    130.31 o
  -1  -4   1      710.98      716.60      7.31 o
   0  -4   1     2854.71     2967.74     25.64 o
   1  -4   1      729.64      819.01      7.45 o
   2  -4   1       80.04       90.16      1.50 o
   3  -4   1     2084.05     2138.68     20.08 o
   4  -4   1      880.43      817.24      8.46 o
   5  -4   1      127.13      123.23      2.75 o
   6  -4   1      407.61      387.33      8.52 o
   7  -4   1      107.33      109.81      4.28 o
   8  -4   1      167.28      174.43      7.39 o
   9  -4   1       32.63       29.21      3.78 o
  10  -4   1        0.24        4.58      3.10 o
 -11  -3   1       72.32       79.10      6.77 o
 -10  -3   1       44.59       42.84      3.91 o
  -9  -3   1       38.06       42.58      3.65 o
  -8  -3   1       10.19       10.67      2.28 o
  -7  -3   1      519.43      516.39     12.62 o
  -6  -3   1      362.20      377.01      7.98 o
  -5  -3   1      248.04      256.17      4.03 o
  -4  -3   1      524.65      517.02      6.63 o
  -3  -3   1     1932.27     1943.40     19.26 o
  -2  -3   1     9195.00     9761.90     92.10 o
  -1  -3   1      707.66      785.33      7.28 o
   0  -3   1      449.73      455.28      3.88 o
   1  -3   1     1196.16     1307.95     11.13 o
   2  -3   1      750.91      806.99      7.15 o
   3  -3   1     1138.60     1119.24     10.34 o
   4  -3   1       44.91       42.17      1.21 o
   5  -3   1      297.43      287.61      3.81 o
   6  -3   1      467.66      470.51      8.54 o
   7  -3   1      194.22      207.45      5.73 o
   8  -3   1       17.78       21.99      2.34 o
   9  -3   1        5.68        4.95      2.66 o
  10  -3   1      138.82      141.20      6.08 o
 -11  -2   1       13.28       15.07      3.86 o
 -10  -2   1       40.93       38.46      5.42 o
  -9  -2   1      255.75      249.77      8.30 o
  -8  -2   1       99.96      102.74      5.63 o
  -7  -2   1        0.46        1.73      1.45 o
  -6  -2   1       68.00       65.43      3.06 o
  -5  -2   1       81.75       74.09      1.69 o
  -4  -2   1      987.05     1056.84     11.96 o
  -3  -2   1     3718.66     3805.91     39.57 o
  -2  -2   1      753.75      765.90      7.99 o
  -1  -2   1      310.62      374.15      4.26 o
   0  -2   1     5529.31     6283.86     53.23 o
   1  -2   1     4724.79     4863.28     37.64 o
   2  -2   1     1667.74     1755.10     17.08 o
   3  -2   1      175.39      167.64      2.15 o
   4  -2   1      980.65     1030.49     14.15 o
   5  -2   1     2048.59     2060.48     20.46 o
   6  -2   1     1409.69     1415.12     19.93 o
   7  -2   1      194.02      207.08      5.71 o
   8  -2   1       60.29       57.91      4.14 o
   9  -2   1       14.40       14.75      2.44 o
  10  -2   1      130.51      138.76      5.88 o
 -11  -1   1        3.43        7.51      3.30 o
 -10  -1   1      130.96      136.15      6.35 o
  -9  -1   1       15.63       11.54      2.59 o
  -8  -1   1       45.95       45.33      2.98 o
  -7  -1   1       40.00       39.61      2.57 o
  -6  -1   1       46.10       45.87      2.32 o
  -5  -1   1     1246.73     1255.52     18.27 o
  -4  -1   1     1919.99     1944.25     19.02 o
  -3  -1   1       27.41       27.08      0.93 o
  -2  -1   1      791.85      785.43      7.57 o
  -1  -1   1      331.13      327.29      3.75 o
   0  -1   1     8172.89     8617.98     73.41 o
   1  -1   1     2279.71     2607.85     18.54 o
   2  -1   1      518.71      628.11      5.19 o
   3  -1   1       53.36       57.36      0.98 o
   4  -1   1      272.20      285.18      3.26 o
   5  -1   1     1046.99     1013.60     12.85 o
   6  -1   1        0.30        0.20      0.70 o
   7  -1   1      326.41      325.02      8.27 o
   8  -1   1       53.26       56.49      3.00 o
   9  -1   1       32.37       33.21      3.03 o
  10  -1   1        4.50        3.30      2.15 o
 -11   0   1        0.41        4.09      3.10 o
 -10   0   1      102.03      102.69      7.20 o
  -9   0   1       68.35       73.87      4.39 o
  -8   0   1      284.21      277.97      7.37 o
  -7   0   1      268.84      253.67      6.55 o
  -6   0   1       79.36       73.84      2.63 o
  -5   0   1      485.91      514.08      6.15 o
  -4   0   1      154.23      158.30      2.61 o
  -3   0   1      925.14     1019.31     11.20 o
  -2   0   1      346.21      365.38      3.79 o
  -1   0   1     4210.92     4564.70     43.69 o
   0   0   1      781.49       -0.08      0.08 o
   1   0   1     2069.33     2342.71     59.37 o
   2   0   1     5886.77     6571.97     74.21 o
   3   0   1     3734.30     3950.47     35.33 o
   4   0   1        7.27        8.24      0.51 o
   5   0   1     1370.49     1416.56     17.35 o
   6   0   1      331.42      321.42      5.13 o
   7   0   1     1851.52     1872.22     25.84 o
   8   0   1       76.18       78.45      3.40 o
   9   0   1      119.92      111.80      4.87 o
  10   0   1       40.48       31.79      3.06 o
 -10   1   1       54.02       64.10      7.86 o
  -9   1   1        7.27        6.58      3.87 o
  -8   1   1      290.62      297.99      7.79 o
  -7   1   1       87.53       68.77      3.32 o
  -6   1   1        0.09        0.00      0.88 o
  -5   1   1      294.40      280.65      4.61 o
  -4   1   1      110.19      104.90      1.95 o
  -3   1   1     4375.46     4428.59     42.95 o
  -2   1   1     2541.03     2639.18     23.99 o
  -1   1   1        2.21        5.83      0.30 o
   0   1   1     3087.80     2772.82    113.99 o
   1   1   1    11456.79    11350.70    121.76 o
   2   1   1      504.28      587.67      5.58 o
   3   1   1     2705.04     3013.47     27.05 o
   4   1   1      302.20      333.34      4.44 o
   5   1   1      795.74      808.60     11.30 o
   6   1   1      219.28      220.59      4.67 o
   7   1   1      378.31      385.37      6.92 o
   8   1   1        1.62        0.78      1.28 o
   9   1   1      394.10      402.22     10.27 o
  10   1   1       72.14       74.12      4.21 o
 -10   2   1       16.80       29.90      4.85 o
  -9   2   1      113.49      118.46      5.70 o
  -8   2   1       64.08       59.31      3.46 o
  -7   2   1        3.42        3.45      2.24 o
  -6   2   1      647.61      646.00     10.59 o
  -5   2   1      324.80      342.42      4.57 o
  -4   2   1     1186.31     1216.94     12.75 o
  -3   2   1      522.00      507.90      6.12 o
  -2   2   1      398.37      420.35      4.24 o
  -1   2   1     2780.21     2945.99     24.21 o
   0   2   1      749.97      769.45      6.57 o
   1   2   1      800.92      915.24      8.00 o
   2   2   1       22.00       14.67      0.51 o
   3   2   1     1732.79     1813.86     19.31 o
   4   2   1     1282.76     1288.04     14.13 o
   5   2   1       10.22       11.10      0.93 o
   6   2   1       53.25       53.94      3.33 o
   7   2   1      202.73      221.23      5.19 o
   8   2   1      259.88      263.76      6.62 o
   9   2   1      730.41      726.84     14.22 o
  10   2   1        0.30        1.80      1.92 o
 -10   3   1       74.32       79.80      6.75 o
  -9   3   1       51.47       50.22      5.03 o
  -8   3   1        6.14        5.44      2.10 o
  -7   3   1       74.43       78.90      4.95 o
  -6   3   1      735.97      754.98     14.25 o
  -5   3   1       38.76       38.76      1.41 o
  -4   3   1       47.11       50.43      1.52 o
  -3   3   1      796.40      839.65      8.64 o
  -2   3   1     1477.47     1499.48     13.51 o
  -1   3   1    22274.96    22175.30    180.66 o
   0   3   1      974.58     1051.10      8.53 o
   1   3   1    13694.29    14272.12    156.27 o
   2   3   1        5.73        7.72      0.51 o
   3   3   1     2388.03     2653.00     27.37 o
   4   3   1     2343.12     2392.61     24.92 o
   5   3   1       32.10       38.81      1.37 o
   6   3   1        8.82       12.78      1.20 o
   7   3   1        5.29        8.26      1.37 o
   8   3   1      260.15      263.23      7.58 o
   9   3   1       57.92       51.71      3.36 o
  10   3   1       32.24       35.47      3.21 o
 -10   4   1       26.38       33.81      5.13 o
  -9   4   1       75.76       78.37      4.97 o
  -8   4   1       55.84       56.03      4.05 o
  -7   4   1      336.45      349.26      8.64 o
  -6   4   1       50.75       47.33      2.90 o
  -5   4   1        0.99        1.13      0.85 o
  -4   4   1       96.82       95.22      2.12 o
  -3   4   1      253.42      259.46      4.87 o
  -2   4   1     3751.61     3802.98     31.31 o
  -1   4   1      715.32      695.28      6.80 o
   0   4   1     1648.21     1787.75     14.25 o
   1   4   1       68.34       69.62      1.44 o
   2   4   1      551.09      541.71      5.24 o
   3   4   1     1852.63     1856.40     18.36 o
   4   4   1      452.94      529.71      6.05 o
   5   4   1      200.20      195.45      3.30 o
   6   4   1      165.65      145.39      4.13 o
   7   4   1        1.63       -0.69      1.05 o
   8   4   1       33.15       36.07      3.13 o
   9   4   1        0.05        3.76      1.70 o
  10   4   1       93.96       90.83      7.14 o
 -10   5   1        7.09       10.26      4.30 o
  -9   5   1       45.70       38.32      4.32 o
  -8   5   1       12.22       12.16      2.73 o
  -7   5   1      204.72      207.98      6.58 o
  -6   5   1      197.72      195.85      5.95 o
  -5   5   1      547.03      527.78      8.85 o
  -4   5   1        2.74        1.48      0.75 o
  -3   5   1      120.78      120.37      2.41 o
  -2   5   1      905.32      887.92      8.60 o
  -1   5   1      580.87      543.95      6.04 o
   0   5   1     4510.98     4415.48     42.67 o
   1   5   1     4566.69     4536.07     38.26 o
   2   5   1       11.95       15.15      0.69 o
   3   5   1      502.25      478.65      5.65 o
   4   5   1      144.25      136.01      2.39 o
   5   5   1        1.55        3.12      0.72 o
   6   5   1      972.64      974.31     16.49 o
   7   5   1      310.09      301.01      9.16 o
   8   5   1       76.42       82.22      4.44 o
   9   5   1       14.82       13.56      3.60 o
  10   5   1       65.38       61.21      4.14 o
 -10   6   1       28.84       20.89      5.15 o
  -9   6   1       84.16       80.12      7.05 o
  -8   6   1       16.12       15.35      3.07 o
  -7   6   1      232.39      230.30      7.18 o
  -6   6   1       63.24       58.63      3.53 o
  -5   6   1       28.86       27.46      3.32 o
  -4   6   1       10.68       12.00      1.48 o
  -3   6   1       95.76       95.52      2.77 o
  -2   6   1      138.13      139.80      2.49 o
  -1   6   1      695.95      665.52      7.22 o
   0   6   1     1017.77      896.91      9.89 o
   1   6   1      276.76      278.75      3.51 o
   2   6   1      674.80      698.11      7.48 o
   3   6   1      219.36      198.62      2.94 o
   4   6   1        4.11        5.63      1.43 o
   5   6   1      390.64      381.26      6.29 o
   6   6   1      231.46      245.62      9.83 o
   7   6   1      269.20      287.19      8.72 o
   8   6   1      174.78      175.38      6.70 o
   9   6   1       17.99       21.34      4.92 o
  10   6   1        2.40        1.25      2.82 o
 -10   7   1       24.14       30.60      5.57 o
  -9   7   1       33.90       41.34      5.96 o
  -8   7   1        3.31        3.96      2.52 o
  -7   7   1       35.08       39.93      5.81 o
  -6   7   1      176.21      172.75      6.10 o
  -5   7   1      113.71      118.27      4.76 o
  -4   7   1       66.04       72.01      2.95 o
  -3   7   1      778.75      746.49      9.76 o
  -2   7   1      132.95      134.50      2.57 o
  -1   7   1       38.43       58.32      1.93 o
   0   7   1      660.84      658.58      8.33 o
   1   7   1       60.51       64.00      1.97 o
   2   7   1     6596.18     6645.56     58.93 o
   3   7   1     2003.92     2060.56     19.37 o
   4   7   1      282.33      293.31      4.07 o
   5   7   1        1.61        1.71      1.16 o
   6   7   1       36.11       36.11      3.15 o
   7   7   1      459.62      444.92     12.06 o
   8   7   1      248.77      253.22      8.68 o
   9   7   1       14.30       13.94      2.99 o
  10   7   1       61.59       63.31     14.02 o
  11   7   1       68.66       61.84      6.03 o
  -9   8   1       11.16        5.22      4.16 o
  -8   8   1      169.23      189.30      8.32 o
  -7   8   1      207.37      215.56      8.54 o
  -6   8   1       85.36       79.10      5.11 o
  -5   8   1       27.85       24.27      3.02 o
  -4   8   1        1.19       -1.21      1.21 o
  -3   8   1      198.48      192.01      4.43 o
  -2   8   1      506.06      491.39      9.82 o
  -1   8   1       33.58       35.37      1.71 o
   0   8   1      489.24      492.66      6.91 o
   1   8   1     2376.54     2358.79     23.62 o
   2   8   1     2735.40     2646.97     28.41 o
   3   8   1       54.59       47.31      1.61 o
   4   8   1      168.06      170.28      3.41 o
   5   8   1        9.72        9.54      1.50 o
   6   8   1      109.99      116.24      5.52 o
   7   8   1      233.15      245.73      9.76 o
   8   8   1        2.73        1.73      3.76 o
   9   8   1      158.35      163.86     18.24 o
  10   8   1       42.23       44.25      5.43 o
  11   8   1        4.95        0.21      3.67 o
  -9   9   1       40.92       42.10      6.66 o
  -8   9   1      111.25      130.59      9.71 o
  -7   9   1       32.23       27.01      3.89 o
  -6   9   1       25.45       30.13      8.05 o
  -5   9   1       12.70       12.41      2.51 o
  -4   9   1      233.13      216.79      5.64 o
  -3   9   1      222.60      211.79      5.45 o
  -2   9   1       19.43       17.33      1.87 o
  -1   9   1      282.50      269.68      5.32 o
   0   9   1      178.04      183.48      5.63 o
   1   9   1      372.72      367.98      5.33 o
   2   9   1      325.89      318.81      5.02 o
   3   9   1       13.35       14.14      1.20 o
   4   9   1      911.16      888.16     12.06 o
   5   9   1      442.44      433.96      8.22 o
   6   9   1        5.56        7.40      1.92 o
   7   9   1        1.06       -0.71      1.68 o
   8   9   1       52.34       60.41      4.82 o
   9   9   1      183.03      202.45      8.58 o
  10   9   1      126.84      126.36      9.08 o
  11   9   1        4.88       10.33      4.23 o
  -8  10   1       11.95       19.25      5.45 o
  -7  10   1       12.00        3.17      4.02 o
  -6  10   1      100.83       93.09      6.39 o
  -5  10   1       68.87       71.63      5.28 o
  -4  10   1      128.70      117.72      5.39 o
  -3  10   1       17.31       10.27      2.11 o
  -2  10   1        0.66        0.64      1.26 o
  -1  10   1      366.30      357.33      7.79 o
   0  10   1      334.72      338.11      6.38 o
   1  10   1        8.92        4.70      1.36 o
   2  10   1      314.89      298.57      5.89 o
   3  10   1      324.68      320.30      6.80 o
   4  10   1      203.87      194.65      5.34 o
   5  10   1        2.06        5.28      1.92 o
   6  10   1       30.55       24.50      2.91 o
   7  10   1       47.42       47.41      3.74 o
   8  10   1        6.18        4.94      2.37 o
   9  10   1       40.28       43.36      6.51 o
  10  10   1        0.00       -2.13      3.11 o
  11  10   1       32.06       39.68      6.05 o
  -8  11   1       17.91       16.71      5.34 o
  -7  11   1       51.61       64.43      7.51 o
  -6  11   1      101.38      102.63     11.80 o
  -5  11   1        3.32        4.73      2.79 o
  -4  11   1       67.99       76.60      8.48 o
  -3  11   1        8.68        4.35      1.89 o
  -2  11   1        8.72        5.57      1.95 o
  -1  11   1      273.18      262.52      7.41 o
   0  11   1        0.23       -1.37      1.37 o
   1  11   1      675.92      669.58     11.85 o
   2  11   1        7.91        8.33      1.78 o
   3  11   1        7.94        5.85      1.69 o
   4  11   1      168.44      169.92      5.08 o
   5  11   1       42.16       48.40      3.72 o
   6  11   1      368.97      368.16      9.81 o
   7  11   1       21.11       16.42      2.88 o
   8  11   1        0.10        2.11      2.09 o
   9  11   1        1.23       -4.35      5.11 o
  10  11   1       15.48       16.85      4.85 o
  -7  12   1        6.19        1.18      3.77 o
  -6  12   1       31.56       33.09      6.52 o
  -5  12   1       16.88       13.86      4.38 o
  -4  12   1       65.26       57.66      5.34 o
  -3  12   1        0.87        1.46      1.98 o
  -2  12   1        5.02        7.37      2.31 o
  -1  12   1        0.15       -0.92      1.70 o
   0  12   1       69.92       67.50      3.54 o
   1  12   1      324.12      338.78      7.81 o
   2  12   1      190.11      191.64      5.66 o
   3  12   1        5.51        4.19      2.04 o
   4  12   1      130.32      136.84      5.44 o
   5  12   1      138.25      131.26      7.77 o
   6  12   1       23.88       17.94      4.59 o
   7  12   1        8.47        7.66      3.66 o
   8  12   1        2.21        1.88      2.99 o
   9  12   1        2.89        5.42      3.34 o
  10  12   1       33.08       36.28      6.22 o
  -6  13   1       13.53        6.72      5.08 o
  -5  13   1       71.70       57.77      7.83 o
  -4  13   1       26.38       22.35      4.25 o
  -3  13   1       30.16       30.42      4.61 o
  -2  13   1        0.21       -1.94      1.94 o
  -1  13   1       13.30       13.30      2.60 o
   0  13   1      213.51      227.88      7.31 o
   1  13   1      241.75      256.31     10.76 o
   2  13   1        1.08       -1.15      2.05 o
   3  13   1      205.65      216.39      9.93 o
   4  13   1       24.07       22.39      5.33 o
   5  13   1       14.53       15.34      5.32 o
   6  13   1       72.29       68.13      5.81 o
   7  13   1       12.93       10.62      4.19 o
   8  13   1      179.84      186.86     11.85 o
   9  13   1       54.74       60.66      7.44 o
  -5  14   1        8.79        5.85      5.22 o
  -4  14   1        3.25       -4.46      4.46 o
  -3  14   1       13.95       11.85      3.99 o
  -2  14   1      150.42      145.51      7.71 o
  -1  14   1       19.76       18.03      3.04 o
   0  14   1       17.75       17.34      3.12 o
   1  14   1        2.79        0.57      6.12 o
   2  14   1       74.97       70.63      5.80 o
   3  14   1      199.18      207.81      7.92 o
   4  14   1       34.61       36.18     10.70 o
   5  14   1       27.59       26.66      8.28 o
   6  14   1       19.66       28.35      4.50 o
   7  14   1       39.51       41.04      6.77 o
   8  14   1       27.76       18.23      5.62 o
  -4  15   1       31.42       28.26      6.98 o
  -3  15   1       83.86       67.96      8.83 o
  -2  15   1       27.27       21.53      9.35 o
  -1  15   1        0.52        0.09      2.93 o
   0  15   1        5.49       10.24      3.53 o
   1  15   1        1.87        2.51      3.47 o
   2  15   1      255.42      297.11     10.90 o
   3  15   1      100.78       97.33      5.76 o
   4  15   1       90.40      107.35      7.59 o
   5  15   1       76.56       80.56     10.71 o
   6  15   1        6.01        2.17      4.23 o
   7  15   1       15.33       12.99      4.83 o
  -3  16   1       26.49       17.10      6.70 o
  -2  16   1       11.15       17.59      6.75 o
  -1  16   1       32.35       35.23      5.11 o
   0  16   1       33.03       29.63      4.78 o
   1  16   1        3.62       -0.95      3.30 o
   2  16   1        2.94        1.72      3.05 o
   3  16   1        0.73        2.45      4.48 o
   4  16   1       27.41       35.17      7.00 o
   5  16   1       55.89       55.32      8.20 o
   6  16   1        6.19       15.92      5.78 o
  -1  17   1       14.22       22.28      7.12 o
   0  17   1        4.47        8.90      4.17 o
   1  17   1        3.36       -1.11      3.48 o
   2  17   1        6.85        3.52      4.00 o
   3  17   1       12.13       14.00      5.68 o
   4  17   1       34.86       51.28      8.34 o
   1  18   1       21.98       20.98      4.69 o
  -2 -17   2        4.42        4.92      3.90 o
  -1 -17   2       25.88       22.79      4.98 o
   0 -17   2       13.59        5.43      5.80 o
  -4 -16   2        1.00        2.63      4.32 o
  -3 -16   2       22.76       23.44      5.47 o
  -2 -16   2       14.75       14.29      4.34 o
  -1 -16   2       20.58       16.96      5.35 o
   0 -16   2       29.41       41.04      8.18 o
   1 -16   2        6.12       -0.92      5.32 o
   2 -16   2       80.06       81.53     10.38 o
  -6 -15   2        0.46       -4.37      4.48 o
  -5 -15   2        0.00       -1.89      3.74 o
  -4 -15   2        5.37        1.89      4.30 o
  -3 -15   2       76.58       75.16      6.34 o
  -2 -15   2       54.47       50.31      9.81 o
  -1 -15   2        2.46        4.91      3.57 o
   0 -15   2        3.90        3.34      3.33 o
   1 -15   2       37.08       37.73      5.55 o
   2 -15   2       30.60       32.65      7.37 o
   3 -15   2        1.72        5.11      5.78 o
   4 -15   2        0.16       -4.32      4.32 o
  -7 -14   2        1.18       11.07      4.92 o
  -6 -14   2        0.03       -3.33      4.21 o
  -5 -14   2        3.15        3.79      3.55 o
  -4 -14   2       63.77       57.34      4.82 o
  -3 -14   2       20.10       21.24      3.54 o
  -2 -14   2       35.64       29.22      4.46 o
  -1 -14   2        0.52        1.46      2.90 o
   0 -14   2        0.42        0.19      2.33 o
   1 -14   2       64.27       61.21      4.74 o
   2 -14   2       18.20       12.49      4.11 o
   3 -14   2       41.48       41.82      7.16 o
   4 -14   2       28.85       28.86      6.75 o
   5 -14   2        3.76        7.28      4.83 o
  -8 -13   2        8.68        9.06      4.62 o
  -7 -13   2       73.02       85.23      9.08 o
  -6 -13   2      101.78       94.50      7.12 o
  -5 -13   2        0.77        3.10      3.09 o
  -4 -13   2       20.20       22.32      5.51 o
  -3 -13   2        1.08        2.79      2.32 o
  -2 -13   2        1.14       -0.71      2.15 o
  -1 -13   2      119.94      123.64      5.72 o
   0 -13   2       61.96       63.47      4.46 o
   1 -13   2        0.05        0.90      2.29 o
   2 -13   2       53.22       54.64      5.59 o
   3 -13   2       65.18       71.07      8.04 o
   4 -13   2       29.07       19.24      4.08 o
   5 -13   2        1.80        2.08      4.46 o
   6 -13   2        0.12        1.46      4.16 o
  -9 -12   2        2.05        0.83      4.00 o
  -8 -12   2       14.64       16.48      5.64 o
  -7 -12   2      108.28      110.18      9.66 o
  -6 -12   2       53.14       39.61      6.39 o
  -5 -12   2       25.36       25.16      4.37 o
  -4 -12   2        0.05        0.02      2.05 o
  -3 -12   2       39.63       40.17      3.71 o
  -2 -12   2       95.06       82.21      5.28 o
  -1 -12   2       21.83       18.18      2.45 o
   0 -12   2       19.46       20.08      2.85 o
   1 -12   2       85.51       94.70      4.77 o
   2 -12   2       96.60       95.70      4.85 o
   3 -12   2      160.93      150.80      7.66 o
   4 -12   2       16.67       17.76      3.86 o
   5 -12   2       28.99       24.95      7.56 o
   6 -12   2       34.54       33.62      6.45 o
   7 -12   2        5.43        7.49      4.46 o
  -9 -11   2       12.54        7.05      5.11 o
  -8 -11   2       10.21        8.16      4.53 o
  -7 -11   2      171.69      180.97      8.76 o
  -6 -11   2      131.72      145.69     18.00 o
  -5 -11   2      228.61      224.15      9.47 o
  -4 -11   2      212.18      216.72      7.12 o
  -3 -11   2        1.16        0.98      1.91 o
  -2 -11   2       69.35       63.22      3.45 o
  -1 -11   2       65.37       63.49      3.84 o
   0 -11   2      135.15      143.46      4.88 o
   1 -11   2      731.04      748.68     14.85 o
   2 -11   2      284.29      274.62      7.74 o
   3 -11   2        9.02        4.87      4.38 o
   4 -11   2       89.65       98.52      5.68 o
   5 -11   2      138.37      129.47      6.03 o
   6 -11   2       10.33       10.82      3.36 o
   7 -11   2        3.95       -0.88      4.14 o
   8 -11   2        0.69       -1.41      3.77 o
 -10 -10   2       38.38       28.70      5.99 o
  -9 -10   2       78.89       73.81      8.11 o
  -8 -10   2       66.63       71.38      6.05 o
  -7 -10   2       32.20       36.47      3.89 o
  -6 -10   2       16.08       16.18      2.87 o
  -5 -10   2      304.88      281.83      9.76 o
  -4 -10   2      129.79      133.00      4.63 o
  -3 -10   2        0.41        0.77      2.07 o
  -2 -10   2       29.32       23.83      2.35 o
  -1 -10   2        5.66        3.34      1.49 o
   0 -10   2      434.37      446.98      7.98 o
   1 -10   2       48.34       51.88      3.63 o
   2 -10   2        8.52       13.28      2.03 o
   3 -10   2       53.02       51.12      3.38 o
   4 -10   2       90.31       77.50      4.46 o
   5 -10   2      172.17      174.42      6.50 o
   6 -10   2       10.89       11.77      3.24 o
   7 -10   2        8.89       -3.30      3.30 o
   8 -10   2        3.33        0.07      3.91 o
   9 -10   2       12.60       16.27      4.95 o
 -10  -9   2      125.24      112.66      9.43 o
  -9  -9   2        7.33       -0.97      3.70 o
  -8  -9   2       21.56       18.23      3.67 o
  -7  -9   2        1.43       -1.87      1.87 o
  -6  -9   2       93.25       89.22      4.86 o
  -5  -9   2      374.99      391.17      8.30 o
  -4  -9   2       12.06       13.20      1.97 o
  -3  -9   2      415.45      415.38      7.51 o
  -2  -9   2      176.61      176.73      4.39 o
  -1  -9   2        8.81        8.33      1.29 o
   0  -9   2        5.91        6.55      1.85 o
   1  -9   2        0.36       -0.61      1.10 o
   2  -9   2      507.42      494.98      9.05 o
   3  -9   2      536.10      542.69      9.71 o
   4  -9   2      108.18      108.26      4.35 o
   5  -9   2       23.11       27.72      2.77 o
   6  -9   2       49.40       45.01      3.61 o
   7  -9   2       12.22       11.74      3.08 o
   8  -9   2        7.73        5.34      4.00 o
   9  -9   2        2.35        5.52      4.23 o
 -10  -8   2        8.32       -0.12      3.67 o
  -9  -8   2        0.65       -2.84      2.84 o
  -8  -8   2      172.64      179.59      8.25 o
  -7  -8   2      260.11      248.65      9.47 o
  -6  -8   2      174.87      184.47      7.79 o
  -5  -8   2        8.56        9.81      2.05 o
  -4  -8   2      341.80      336.67      6.43 o
  -3  -8   2      313.85      309.12      5.97 o
  -2  -8   2       95.26       91.50      2.71 o
  -1  -8   2        0.35        2.29      0.94 o
   0  -8   2       15.10       15.09      1.39 o
   1  -8   2       85.97       79.11      2.72 o
   2  -8   2     1171.63     1159.10     15.33 o
   3  -8   2       13.13       12.11      1.55 o
   4  -8   2      167.64      160.49      4.92 o
   5  -8   2       25.12       20.57      2.34 o
   6  -8   2       83.00       81.09      5.57 o
   7  -8   2      107.25      102.12      7.36 o
   8  -8   2        1.17       -0.26      3.92 o
   9  -8   2       29.09       30.90      5.20 o
 -11  -7   2        5.23        5.20      3.95 o
 -10  -7   2        1.09       -1.89      3.67 o
  -9  -7   2       55.25       38.61      4.42 o
  -8  -7   2      308.11      306.62     12.21 o
  -7  -7   2       32.61       30.05      3.70 o
  -6  -7   2       73.23       76.10      4.86 o
  -5  -7   2        1.92        1.21      1.43 o
  -4  -7   2       61.30       73.96      3.21 o
  -3  -7   2      539.11      543.32      7.66 o
  -2  -7   2        0.24       -0.73      0.73 o
  -1  -7   2     1664.18     1671.32     18.90 o
   0  -7   2      344.98      347.73      5.36 o
   1  -7   2      216.97      224.74      3.71 o
   2  -7   2       73.31       72.44      2.43 o
   3  -7   2       19.42       22.90      1.55 o
   4  -7   2      860.20      843.10     11.82 o
   5  -7   2      557.36      532.90      9.90 o
   6  -7   2       30.75       31.35      3.69 o
   7  -7   2        0.06       -1.89      2.06 o
   8  -7   2        4.10        8.29      2.65 o
   9  -7   2       27.31       21.21      4.74 o
 -11  -6   2       60.40       63.20      6.91 o
 -10  -6   2        9.65       17.35      4.46 o
  -9  -6   2        2.54       -1.42      1.99 o
  -8  -6   2       22.48       19.57      3.24 o
  -7  -6   2        0.21        0.14      1.83 o
  -6  -6   2      450.59      457.21     12.57 o
  -5  -6   2      632.71      657.96     12.39 o
  -4  -6   2      167.48      176.34      6.98 o
  -3  -6   2       80.05       86.66      2.41 o
  -2  -6   2      349.73      300.82      4.80 o
  -1  -6   2       43.90       36.98      1.71 o
   0  -6   2       17.12       16.80      1.17 o
   1  -6   2     1445.91     1440.87     14.92 o
   2  -6   2      551.71      571.45      6.63 o
   3  -6   2     1408.43     1395.51     16.86 o
   4  -6   2     1143.06     1123.75     14.58 o
   5  -6   2        0.25       -0.82      1.16 o
   6  -6   2       12.63       11.24      1.78 o
   7  -6   2        1.92        4.00      1.79 o
   8  -6   2      169.07      178.48      8.82 o
   9  -6   2      106.31      116.42      8.79 o
 -11  -5   2       60.99       64.01      7.14 o
 -10  -5   2        0.24        0.32      3.03 o
  -9  -5   2        2.29        2.08      2.27 o
  -8  -5   2       30.31       25.99      4.06 o
  -7  -5   2      437.76      417.26     11.83 o
  -6  -5   2     1411.25     1425.04     30.35 o
  -5  -5   2       65.35       63.35      2.95 o
  -4  -5   2      287.36      275.39      5.00 o
  -3  -5   2        9.71       16.12      1.15 o
  -2  -5   2      470.46      509.25     11.55 o
  -1  -5   2     1596.19     1643.34     18.08 o
   0  -5   2        0.25        1.07      0.92 o
   1  -5   2     3875.23     4033.34     35.42 o
   2  -5   2       40.73       43.64      1.64 o
   3  -5   2      830.62      827.53      9.24 o
   4  -5   2      595.83      571.76      6.48 o
   5  -5   2      148.07      154.93      4.19 o
   6  -5   2      426.29      433.07      8.13 o
   7  -5   2       56.63       60.18      3.38 o
   8  -5   2       33.70       34.55      3.29 o
   9  -5   2       18.72        8.53      4.45 o
 -11  -4   2       70.26       86.17      7.42 o
 -10  -4   2       13.15        7.74      3.74 o
  -9  -4   2      148.06      145.03      7.19 o
  -8  -4   2        4.60        2.63      1.99 o
  -7  -4   2      189.07      177.61      6.80 o
  -6  -4   2      504.49      472.15     12.13 o
  -5  -4   2        7.86        7.83      1.12 o
  -4  -4   2     1539.53     1532.41     18.47 o
  -3  -4   2     2497.19     2518.12     25.10 o
  -2  -4   2      424.04      475.63      6.81 o
  -1  -4   2      163.51      163.28      2.65 o
   0  -4   2        2.92        4.00      0.57 o
   1  -4   2      167.15      187.49      2.39 o
   2  -4   2     3986.26     4132.17     35.95 o
   3  -4   2     1456.93     1474.91     14.20 o
   4  -4   2       33.20       28.12      1.55 o
   5  -4   2     1533.80     1553.04     19.28 o
   6  -4   2      337.63      333.96      5.73 o
   7  -4   2       57.85       53.91      3.00 o
   8  -4   2       47.46       51.55      3.50 o
   9  -4   2        0.82        2.46      1.97 o
 -11  -3   2        0.01        1.27      3.70 o
 -10  -3   2      102.76       91.44      7.58 o
  -9  -3   2       72.57       71.42     15.18 o
  -8  -3   2       31.50       29.04      3.15 o
  -7  -3   2      267.98      252.04      8.08 o
  -6  -3   2      223.98      213.42      6.98 o
  -5  -3   2     2411.93     2433.28     33.19 o
  -4  -3   2     2123.72     2160.41     23.84 o
  -3  -3   2       75.77       64.43      1.63 o
  -2  -3   2      267.96      262.99      6.28 o
  -1  -3   2       52.53       52.63      1.49 o
   0  -3   2     2056.97     2291.17     20.94 o
   1  -3   2      237.07      268.16      2.86 o
   2  -3   2      246.44      273.84      3.09 o
   3  -3   2      846.31      851.81      8.50 o
   4  -3   2      348.77      331.96      4.06 o
   5  -3   2      499.73      479.23      6.33 o
   6  -3   2       82.24       85.77      2.51 o
   7  -3   2      329.10      334.23      7.81 o
   8  -3   2      201.18      205.28      5.82 o
   9  -3   2       10.05       13.43      2.33 o
  10  -3   2       45.71       47.05      5.57 o
 -11  -2   2        2.82        7.39      3.72 o
 -10  -2   2       62.78       57.26      4.57 o
  -9  -2   2       42.47       33.63      4.03 o
  -8  -2   2       75.82       69.55      3.82 o
  -7  -2   2      305.84      294.08      8.71 o
  -6  -2   2        1.76        5.91      1.71 o
  -5  -2   2       28.06       31.12      1.41 o
  -4  -2   2      716.80      707.79      9.56 o
  -3  -2   2      628.61      639.65      8.54 o
  -2  -2   2     8540.52     8847.53     86.35 o
  -1  -2   2      566.30      568.70      6.22 o
   0  -2   2     1732.42     1789.31     15.52 o
   1  -2   2     3487.83     3788.88     28.15 o
   2  -2   2      421.51      438.88      4.27 o
   3  -2   2      160.82      158.90      2.10 o
   4  -2   2      576.55      556.68      5.62 o
   5  -2   2      251.24      265.11      3.85 o
   6  -2   2      252.33      247.78      4.15 o
   7  -2   2     1126.68     1161.45     23.10 o
   8  -2   2       29.88       27.63      3.13 o
   9  -2   2       58.35       59.93      3.54 o
  10  -2   2        9.59       10.01      3.60 o
 -11  -1   2        5.45        9.38      3.97 o
 -10  -1   2        5.72        6.18      2.64 o
  -9  -1   2       17.83       12.02      2.68 o
  -8  -1   2      469.45      474.64     10.86 o
  -7  -1   2       79.50       71.13      3.56 o
  -6  -1   2      245.81      237.03      9.78 o
  -5  -1   2      158.61      170.61      4.69 o
  -4  -1   2      500.96      486.66      6.28 o
  -3  -1   2     9701.25     9847.64     92.96 o
  -2  -1   2     1465.48     1495.93     14.90 o
  -1  -1   2     3683.93     4107.46     36.86 o
   0  -1   2      632.73      641.30      6.26 o
   1  -1   2      147.61      139.92      1.85 o
   2  -1   2      195.62      227.00      2.21 o
   3  -1   2      196.86      161.89      3.61 o
   4  -1   2      441.53      468.48      5.01 o
   5  -1   2      320.92      280.73      4.01 o
   6  -1   2      683.47      686.97      9.25 o
   7  -1   2      434.88      433.67      7.42 o
   8  -1   2        2.12        1.37      1.29 o
   9  -1   2       48.78       46.94      3.14 o
  10  -1   2       21.45       23.73      4.07 o
 -11   0   2       21.86       20.50      4.58 o
 -10   0   2        5.77        7.28      2.70 o
  -9   0   2        2.21        4.05      2.16 o
  -8   0   2      231.39      216.38      6.61 o
  -7   0   2      135.16      144.72      4.91 o
  -6   0   2      464.70      454.65      9.60 o
  -5   0   2       38.69       42.81      1.81 o
  -4   0   2      562.07      545.90      6.84 o
  -3   0   2     3154.56     3123.01     27.95 o
  -2   0   2      701.56      736.97      7.73 o
  -1   0   2     2052.24     2279.22     22.67 o
   0   0   2     1854.88     2006.76     18.12 o
   1   0   2     6587.51     6828.27     63.17 o
   2   0   2     1660.34     1775.97     51.60 o
   3   0   2      601.14      657.36      7.31 o
   4   0   2      275.86      253.04      3.50 o
   5   0   2      614.50      595.11      6.33 o
   6   0   2      472.97      468.29      6.64 o
   7   0   2       83.03       79.87      2.55 o
   8   0   2      107.48      114.55      3.31 o
   9   0   2      390.76      392.75     14.32 o
  10   0   2       19.34       19.69      3.74 o
 -11   1   2       26.38       31.40      5.41 o
 -10   1   2       29.79       34.04      4.95 o
  -9   1   2       50.28       47.26      3.93 o
  -8   1   2       11.26       10.64      4.57 o
  -7   1   2        4.57        4.17      1.53 o
  -6   1   2      420.20      416.40      9.06 o
  -5   1   2      484.90      497.87      6.21 o
  -4   1   2     1602.30     1618.91     16.71 o
  -3   1   2      777.47      763.95      7.74 o
  -2   1   2      565.79      557.69      5.71 o
  -1   1   2     5301.85     5916.98     47.78 o
   0   1   2     4138.14     4236.80     34.64 o
   1   1   2      254.17      333.66      3.26 o
   3   1   2     1449.07     1591.93     20.26 o
   4   1   2      937.06      844.85     10.03 o
   5   1   2     2012.94     2021.30     22.92 o
   6   1   2      274.79      286.91      4.50 o
   7   1   2      540.94      507.00      8.21 o
   8   1   2      109.20      103.78      3.15 o
   9   1   2      292.85      305.42      7.78 o
  10   1   2       29.81       30.27      4.18 o
 -11   2   2       95.13      121.69      8.64 o
 -10   2   2       13.79       16.08      4.37 o
  -9   2   2       31.01       33.25      3.57 o
  -8   2   2       20.94       18.27      2.46 o
  -7   2   2       21.99       21.77      2.39 o
  -6   2   2       90.93       97.47      3.83 o
  -5   2   2     1109.78     1109.16     13.32 o
  -4   2   2      278.07      281.52      3.95 o
  -3   2   2      524.48      487.21      5.32 o
  -2   2   2     1259.78     1244.88     11.33 o
  -1   2   2     3160.07     3239.84     26.64 o
   0   2   2     1035.80     1037.87      8.83 o
   1   2   2        1.52        2.26      0.22 o
   2   2   2      143.24      127.61      1.71 o
   3   2   2      929.78      963.95     11.27 o
   4   2   2     1623.84     1787.38     20.75 o
   5   2   2      229.96      250.98      3.66 o
   6   2   2      486.26      487.12      8.46 o
   7   2   2        6.64        6.93      1.13 o
   8   2   2      235.76      228.86      5.20 o
   9   2   2       41.67       40.09      4.45 o
  10   2   2       97.96      100.32      7.03 o
  11   2   2       72.58       62.37      5.73 o
 -11   3   2       59.23       68.36      6.86 o
 -10   3   2       18.92       21.01      4.60 o
  -9   3   2      133.72      148.05      7.23 o
  -8   3   2       64.54       71.75      4.52 o
  -7   3   2       13.15        9.83      1.94 o
  -6   3   2      122.61      121.55      4.42 o
  -5   3   2      224.83      229.96      3.93 o
  -4   3   2     1524.66     1601.83     16.73 o
  -3   3   2     1604.44     1638.77     14.96 o
  -2   3   2     1416.14     1371.65     12.49 o
  -1   3   2     1224.34     1318.58     11.92 o
   0   3   2     4199.08     4565.57     36.81 o
   1   3   2     5205.27     5721.12     51.10 o
   2   3   2     1774.11     1847.72     19.18 o
   3   3   2      900.82      941.66     11.15 o
   4   3   2     1089.21     1165.58     11.64 o
   5   3   2      528.17      541.39      7.80 o
   6   3   2     1969.84     1968.40     26.10 o
   7   3   2        0.84        3.28      1.04 o
   8   3   2      507.57      497.59      9.43 o
   9   3   2      148.36      132.49      8.44 o
  10   3   2      104.40      106.05      7.30 o
 -11   4   2       29.39       48.37      6.08 o
 -10   4   2       36.18       39.26      5.66 o
  -9   4   2      194.16      224.00     13.99 o
  -8   4   2        6.64        5.71      2.43 o
  -7   4   2       97.83      102.95      4.51 o
  -6   4   2      312.04      315.16      7.88 o
  -5   4   2      128.15      130.60      3.56 o
  -4   4   2     1475.55     1457.76     15.53 o
  -3   4   2     1230.01     1252.05     16.20 o
  -2   4   2      518.49      517.39      5.44 o
  -1   4   2     5839.37     6111.40     52.49 o
   0   4   2     3247.04     3346.92     27.36 o
   1   4   2       19.93       17.11      0.71 o
   2   4   2      143.76      151.60      2.95 o
   3   4   2       16.20       16.27      0.71 o
   4   4   2     2331.08     2511.08     26.12 o
   5   4   2      780.45      769.02      8.87 o
   6   4   2       40.29       51.28      2.10 o
   7   4   2       44.09       51.09      2.68 o
   8   4   2      420.02      432.56     10.58 o
   9   4   2       70.03       73.26      3.92 o
  10   4   2       25.62       19.74      3.05 o
 -10   5   2       45.50       44.48      5.92 o
  -9   5   2       48.93       52.74      4.56 o
  -8   5   2       31.47       26.20      3.44 o
  -7   5   2      183.00      175.34      7.58 o
  -6   5   2      259.04      249.84      7.03 o
  -5   5   2       31.16       32.12      2.02 o
  -4   5   2      107.88      100.08      2.54 o
  -3   5   2      682.28      700.72      8.38 o
  -2   5   2     1392.38     1456.97     15.07 o
  -1   5   2     2620.59     2597.60     24.39 o
   0   5   2     3257.38     3338.63     32.60 o
   1   5   2      107.69      114.22      2.44 o
   2   5   2     1513.92     1472.49     13.87 o
   3   5   2      419.01      420.84      4.70 o
   4   5   2      156.35      180.63      2.75 o
   5   5   2      111.63      114.29      2.24 o
   6   5   2      363.23      372.44      7.71 o
   7   5   2      792.16      782.30     13.75 o
   8   5   2      831.23      838.71     18.20 o
   9   5   2        8.18       10.89      2.08 o
  10   5   2      107.38      114.44      5.18 o
 -10   6   2        7.55        6.66      4.46 o
  -9   6   2        3.39        5.08      3.86 o
  -8   6   2       95.94       99.96      5.74 o
  -7   6   2      179.54      189.19      7.51 o
  -6   6   2        7.08        8.56      1.97 o
  -5   6   2       71.22       75.61      5.21 o
  -4   6   2      247.96      251.68      4.89 o
  -3   6   2      106.13      111.95      3.17 o
  -2   6   2     5166.20     5134.56     50.60 o
  -1   6   2      361.19      341.07      5.03 o
   0   6   2     2941.18     2914.43     31.33 o
   1   6   2       41.39       36.26      1.31 o
   2   6   2        7.24        8.56      1.12 o
   3   6   2      555.98      576.38      6.30 o
   4   6   2        1.86        1.63      0.74 o
   5   6   2        1.74        2.54      0.70 o
   6   6   2       46.43       60.02      2.51 o
   7   6   2      725.44      738.28     16.62 o
   8   6   2      129.78      117.06      5.27 o
   9   6   2       48.45       49.60      3.70 o
  10   6   2        4.37        2.48      2.28 o
 -10   7   2        7.84        7.90      4.41 o
  -9   7   2        3.11        6.38      4.28 o
  -8   7   2       48.28       39.34      4.25 o
  -7   7   2       79.27       82.20      5.28 o
  -6   7   2      162.62      158.62      5.99 o
  -5   7   2      108.12       98.08      5.94 o
  -4   7   2      205.55      196.85      4.90 o
  -3   7   2      530.07      508.96      8.05 o
  -2   7   2      196.52      173.26      3.20 o
  -1   7   2      328.56      328.58      5.43 o
   0   7   2      357.06      346.80      5.16 o
   1   7   2      972.79      927.34     10.98 o
   2   7   2     1541.93     1492.83     16.69 o
   3   7   2        8.22        7.64      0.81 o
   4   7   2      584.71      576.01      7.83 o
   5   7   2        9.12       13.07      1.42 o
   6   7   2       17.74       17.52      2.34 o
   7   7   2      105.13      112.95      5.24 o
   8   7   2        0.22        2.09      1.85 o
   9   7   2      283.74      314.63      9.83 o
  10   7   2       42.82       32.93      3.55 o
  -9   8   2        1.43       10.63      4.85 o
  -8   8   2       58.82       57.19      6.84 o
  -7   8   2       30.40       43.05      4.42 o
  -6   8   2      164.78      157.75      6.20 o
  -5   8   2      112.93      114.73      5.47 o
  -4   8   2       12.27       12.97      1.85 o
  -3   8   2      597.08      557.24      8.89 o
  -2   8   2      142.56      128.20      3.49 o
  -1   8   2     1027.32     1018.84     13.45 o
   0   8   2     1116.23     1021.73     12.25 o
   1   8   2       18.79       20.22      1.36 o
   2   8   2      483.77      486.26      6.14 o
   3   8   2       57.75       64.67      2.06 o
   4   8   2       47.48       52.39      1.87 o
   5   8   2      387.04      373.21      6.51 o
   6   8   2       91.47       85.18      4.62 o
   7   8   2       52.42       63.82      5.03 o
   8   8   2      165.60      150.44      6.58 o
   9   8   2      141.09      135.91      9.43 o
  10   8   2       38.91       39.29      4.04 o
  -9   9   2        0.98        2.52      3.93 o
  -8   9   2        6.34        6.08      4.51 o
  -7   9   2       17.04       14.01      3.94 o
  -6   9   2        1.12        0.24      4.56 o
  -5   9   2        9.07        5.55      2.43 o
  -4   9   2        4.59        1.84      1.55 o
  -3   9   2       85.32       84.67      3.50 o
  -2   9   2      321.08      312.22      6.59 o
  -1   9   2      438.51      458.93      8.42 o
   0   9   2      121.93      126.41      3.43 o
   1   9   2      442.72      447.19      6.44 o
   2   9   2      482.80      498.94      6.97 o
   3   9   2      282.52      285.85      5.26 o
   4   9   2      278.78      263.38      4.93 o
   5   9   2       36.74       39.72      2.02 o
   6   9   2      442.44      425.69     10.41 o
   7   9   2       99.95       93.17      4.44 o
   8   9   2        1.84       -0.61      2.04 o
   9   9   2       10.86       15.25      3.14 o
  10   9   2        2.08        2.13      3.47 o
  -8  10   2       40.68       49.80      7.23 o
  -7  10   2       12.56        5.08      4.14 o
  -6  10   2       28.16       24.35      3.91 o
  -5  10   2        0.05       -1.83      1.83 o
  -4  10   2      208.84      196.62      6.97 o
  -3  10   2      225.96      213.95      6.34 o
  -2  10   2        4.27        1.48      1.51 o
  -1  10   2       75.70       76.69      3.29 o
   0  10   2        0.86       -0.15      1.23 o
   1  10   2     1412.65     1399.54     16.47 o
   2  10   2      301.72      292.57      4.96 o
   3  10   2      234.17      219.22      4.92 o
   4  10   2       23.85       26.76      2.22 o
   5  10   2       37.69       40.86      5.31 o
   6  10   2      256.78      244.68      7.20 o
   7  10   2      111.62      108.36     10.70 o
   8  10   2        1.23        1.12      1.96 o
   9  10   2        1.92       -0.98      3.00 o
  10  10   2      113.00      104.58      6.46 o
  11  10   2       35.29       41.67      5.71 o
  -8  11   2       63.19       73.58      8.32 o
  -7  11   2       11.80        6.66      4.53 o
  -6  11   2       29.84       30.16      4.45 o
  -5  11   2        7.16        2.45      2.75 o
  -4  11   2      100.49      102.30      8.80 o
  -3  11   2       26.24       21.79      2.65 o
  -2  11   2        0.04       -1.55      1.55 o
  -1  11   2      115.53      107.83      4.22 o
   0  11   2     1170.67     1158.01     17.95 o
   1  11   2      411.18      397.15      8.25 o
   2  11   2      104.37      102.93      3.52 o
   3  11   2      523.00      529.20      9.83 o
   4  11   2       43.61       37.36      2.65 o
   5  11   2      230.25      227.58      7.11 o
   6  11   2      246.80      241.92     11.72 o
   7  11   2        2.79        3.09      2.11 o
   8  11   2       84.11       94.12      5.10 o
   9  11   2        5.02        8.15      3.00 o
  10  11   2        1.07        3.42      4.02 o
  -7  12   2       37.30       46.84      7.26 o
  -6  12   2       17.70       23.96      5.80 o
  -5  12   2       54.32       42.71     11.88 o
  -4  12   2       79.96       74.91      5.84 o
  -3  12   2        4.23       -0.45      2.27 o
  -2  12   2       84.43       71.96      5.52 o
  -1  12   2       34.75       32.35      3.11 o
   0  12   2       57.56       61.94      5.01 o
   1  12   2       65.22       61.73      3.89 o
   2  12   2       39.07       33.51      3.80 o
   3  12   2      259.65      254.52      7.55 o
   4  12   2      277.26      283.33      6.95 o
   5  12   2        0.28        1.32      1.95 o
   6  12   2        1.53       -0.14      1.90 o
   7  12   2        1.05        0.32      2.07 o
   8  12   2       78.95       85.73      5.20 o
   9  12   2       81.36       88.34     14.56 o
  10  12   2        5.67        4.41      3.67 o
  -6  13   2       33.71       49.73      7.56 o
  -5  13   2        2.73        0.14      4.28 o
  -4  13   2        8.60        7.45      3.43 o
  -3  13   2       13.00       13.27      3.80 o
  -2  13   2        5.28        6.92      3.07 o
  -1  13   2      100.37       93.30      5.71 o
   0  13   2        2.50        0.24      1.84 o
   1  13   2      131.11      128.37      4.92 o
   2  13   2      342.84      357.07      9.46 o
   3  13   2       64.12       62.85      4.19 o
   4  13   2       27.84       21.26      3.26 o
   5  13   2        7.05        2.25      3.39 o
   6  13   2       11.33        9.00      3.20 o
   7  13   2       44.94       37.78      4.66 o
   8  13   2      121.08      106.25      9.10 o
   9  13   2        3.58        2.33      4.21 o
  -5  14   2       28.42       19.94      6.42 o
  -4  14   2        2.50        2.40      4.76 o
  -3  14   2        3.86        1.79      3.40 o
  -2  14   2       42.36       43.59      4.05 o
  -1  14   2        5.46        6.07      2.56 o
   0  14   2       80.32       73.21      5.40 o
   1  14   2        2.98        3.60      2.33 o
   2  14   2        0.68       -0.44      2.18 o
   3  14   2      115.43      108.26      7.98 o
   4  14   2       60.17       64.24      5.76 o
   5  14   2      143.81      131.80      9.51 o
   6  14   2        6.76        4.81      3.16 o
   7  14   2        0.77       -3.47      3.74 o
   8  14   2        3.55        6.75      4.25 o
  -4  15   2        9.53        2.45      5.11 o
  -3  15   2        1.17       -4.55      4.58 o
  -2  15   2        0.09        3.79      3.67 o
  -1  15   2       25.69       29.08      4.32 o
   0  15   2       40.64       46.16      5.11 o
   1  15   2       16.04       15.24      3.79 o
   2  15   2       18.11       22.50      3.51 o
   3  15   2      261.62      275.83      9.00 o
   4  15   2      184.78      216.81     13.50 o
   5  15   2       14.03        9.30      3.81 o
   6  15   2        4.30       -0.12      3.88 o
   7  15   2        0.12       -2.24      3.77 o
   8  15   2        9.67        6.86      4.34 o
  -3  16   2        0.36       -1.69      5.11 o
  -2  16   2        6.17        2.75      5.20 o
  -1  16   2       46.57       45.84      5.53 o
   0  16   2       32.77       34.66      5.01 o
   1  16   2       19.62       15.97      7.53 o
   2  16   2       52.25       51.84      9.61 o
   3  16   2       68.69       66.79     12.58 o
   4  16   2       45.10       43.33     12.48 o
   5  16   2       22.53       25.07      6.40 o
   6  16   2       17.57       11.60      5.29 o
  -1  17   2        3.87       -5.36      5.36 o
   0  17   2        4.34       -0.93      3.44 o
   1  17   2       16.82       16.44     16.43 o
   2  17   2       55.27       64.82      6.21 o
   3  17   2        0.94        1.57      4.62 o
   4  17   2        3.90        8.02      5.25 o
   5  17   2       23.81       30.00      6.98 o
   0  18   2        5.92       20.15      5.68 o
   1  18   2       42.01       54.30      6.23 o
   2  18   2       11.32        9.34      5.38 o
  -4 -16   3       37.70       26.16      6.68 o
  -3 -16   3       28.01       25.01      4.98 o
  -2 -16   3        1.60        2.39      3.78 o
  -1 -16   3        6.60        5.45      3.90 o
   0 -16   3       16.01       21.91      7.51 o
   1 -16   3       35.62       37.32      8.04 o
   2 -16   3       35.28       27.15      7.70 o
  -5 -15   3        0.36       -2.98      4.23 o
  -4 -15   3        6.39        6.72      5.15 o
  -3 -15   3       60.81       62.94      6.32 o
  -2 -15   3       30.50       23.33      4.57 o
  -1 -15   3      217.14      235.92     10.14 o
   0 -15   3       38.83       42.31      7.95 o
   1 -15   3        3.84        2.80      3.55 o
   2 -15   3        0.07        3.63      4.97 o
   3 -15   3       15.14       13.54      6.40 o
  -6 -14   3       19.35       20.15      6.22 o
  -5 -14   3        1.36       -1.16      4.04 o
  -4 -14   3        0.03       -1.04      3.44 o
  -3 -14   3       32.14       35.34     12.65 o
  -2 -14   3      158.94      170.43      8.50 o
  -1 -14   3       97.45      102.40      6.63 o
   0 -14   3       15.67       13.92      3.12 o
   1 -14   3        2.36        1.03      2.95 o
   2 -14   3       15.36       15.85      4.27 o
   3 -14   3       47.83       50.79      8.32 o
   4 -14   3       12.74        9.34      5.59 o
   5 -14   3        0.18       -2.01      4.14 o
  -7 -13   3       80.54       79.12      9.01 o
  -6 -13   3        3.90       -1.78      3.70 o
  -5 -13   3       48.49       44.57      5.49 o
  -4 -13   3       12.39        7.75      2.86 o
  -3 -13   3        3.72        0.21      2.38 o
  -2 -13   3       52.52       50.92      5.02 o
  -1 -13   3       46.45       54.53      4.26 o
   0 -13   3       29.49       29.03      3.52 o
   1 -13   3      236.08      246.33      8.83 o
   2 -13   3        0.67       -2.49      2.49 o
   3 -13   3        9.24        9.81      3.53 o
   4 -13   3        6.45       10.61      5.15 o
   5 -13   3        0.22       -3.77      3.77 o
   6 -13   3       15.80       29.81      6.40 o
  -8 -12   3       30.60       29.00      6.33 o
  -7 -12   3        1.06        4.95      4.30 o
  -6 -12   3        5.55        1.41      2.94 o
  -5 -12   3       27.92       33.80      4.88 o
  -4 -12   3       54.05       62.12      4.44 o
  -3 -12   3        7.27        5.09      2.92 o
  -2 -12   3        1.34       -2.19      2.19 o
  -1 -12   3       12.39       13.45      2.69 o
   0 -12   3      334.07      341.29      9.22 o
   1 -12   3      174.62      188.27      6.75 o
   2 -12   3        3.69        2.61      2.94 o
   3 -12   3        9.71        6.35      3.14 o
   4 -12   3        0.48       -0.16      2.77 o
   5 -12   3       34.36       39.33      6.52 o
   6 -12   3       12.70       12.16      5.18 o
   7 -12   3        3.29        6.56      4.41 o
  -9 -11   3       22.14       11.92      4.85 o
  -8 -11   3        0.37        3.14      4.18 o
  -7 -11   3        1.71        4.25      3.01 o
  -6 -11   3        0.87        2.88      3.01 o
  -5 -11   3      172.89      165.06      6.38 o
  -4 -11   3       35.85       32.04      4.04 o
  -3 -11   3      167.82      156.43      6.88 o
  -2 -11   3        6.08        4.73      1.79 o
  -1 -11   3        2.93        2.66      1.72 o
   0 -11   3      435.00      433.02     10.37 o
   1 -11   3       75.95       72.19      7.70 o
   2 -11   3      197.81      222.83      6.96 o
   3 -11   3       93.51       95.80      7.55 o
   4 -11   3        1.25       -0.38      2.19 o
   5 -11   3        3.22       -1.12      2.31 o
   6 -11   3        2.59        1.57      3.16 o
   7 -11   3       14.58        9.98      4.90 o
   8 -11   3       21.67       21.84      5.59 o
  -9 -10   3       23.03        9.13      4.90 o
  -8 -10   3       32.67       20.41      5.50 o
  -7 -10   3       28.02       30.22      8.85 o
  -6 -10   3        0.69       -0.60      2.50 o
  -5 -10   3        4.97        7.00      2.41 o
  -4 -10   3       29.47       25.77      3.05 o
  -3 -10   3       48.41       49.90      3.69 o
  -2 -10   3      122.27      133.03      5.89 o
  -1 -10   3      329.14      317.58      7.30 o
   0 -10   3       24.99       28.02      3.22 o
   1 -10   3       88.99       92.58      7.14 o
   2 -10   3      832.40      834.29     13.80 o
   3 -10   3      117.39      106.84      6.12 o
   4 -10   3        0.53       -1.05      1.86 o
   5 -10   3        1.62        1.77      2.17 o
   6 -10   3        9.63        5.84      3.03 o
   7 -10   3       71.77       75.89      7.46 o
   8 -10   3       24.11       32.98      5.96 o
 -10  -9   3        4.46        2.93      3.95 o
  -9  -9   3       54.38       39.42      6.68 o
  -8  -9   3      158.10      173.00      8.67 o
  -7  -9   3        5.21        9.64      3.86 o
  -6  -9   3        2.05        3.35      2.16 o
  -5  -9   3        8.65        5.77      1.90 o
  -4  -9   3      273.06      263.68      6.53 o
  -3  -9   3      623.01      603.78      9.87 o
  -2  -9   3       22.91       21.92      2.17 o
  -1  -9   3      191.33      184.95      5.16 o
   0  -9   3       47.78       48.15      2.51 o
   1  -9   3       97.32       94.41      3.29 o
   2  -9   3      206.29      207.58      6.04 o
   3  -9   3       63.12       56.19      2.98 o
   4  -9   3      340.98      348.78      8.14 o
   5  -9   3      122.27      134.22      4.91 o
   6  -9   3        1.41        2.45      2.14 o
   7  -9   3       15.14       11.48      3.06 o
   8  -9   3       12.24        8.48      4.14 o
   9  -9   3       21.98       21.75      5.25 o
 -10  -8   3       23.45       15.64      5.22 o
  -9  -8   3       45.94       46.08      6.52 o
  -8  -8   3      194.00      199.06      8.98 o
  -7  -8   3      101.91      101.38      6.36 o
  -6  -8   3      418.88      422.31     10.93 o
  -5  -8   3      396.16      384.00      9.23 o
  -4  -8   3        2.55        1.90      1.31 o
  -3  -8   3       44.16       52.72      2.54 o
  -2  -8   3       31.69       32.59      2.22 o
  -1  -8   3      708.84      712.48      9.67 o
   0  -8   3      908.87      918.01     12.82 o
   1  -8   3      678.87      655.44      9.82 o
   2  -8   3        9.42        8.90      1.54 o
   3  -8   3      747.85      740.60     11.87 o
   4  -8   3      710.20      719.16     13.76 o
   5  -8   3       10.39       11.59      2.04 o
   6  -8   3        3.83        5.46      1.88 o
   7  -8   3       20.64       17.99      2.79 o
   8  -8   3       17.98       15.41      3.07 o
   9  -8   3       46.18       41.76      5.85 o
 -10  -7   3       47.12       43.21      6.66 o
  -9  -7   3       48.64       51.76      6.61 o
  -8  -7   3        7.09        5.23      2.91 o
  -7  -7   3      210.83      189.51      8.15 o
  -6  -7   3      582.46      554.26     15.10 o
  -5  -7   3       16.91       14.93      2.25 o
  -4  -7   3        8.74        6.54      1.52 o
  -3  -7   3       67.72       63.99      2.65 o
  -2  -7   3      170.08      171.32      3.67 o
  -1  -7   3     1140.99     1121.91     13.56 o
   0  -7   3      181.61      176.51      3.69 o
   1  -7   3      427.85      413.70      6.13 o
   2  -7   3       72.32       76.99      2.58 o
   3  -7   3      170.26      163.50      3.85 o
   4  -7   3      301.34      302.62      6.67 o
   5  -7   3        2.77        4.77      1.63 o
   6  -7   3      158.08      157.63      4.88 o
   7  -7   3       28.34       25.68      2.75 o
   8  -7   3        6.64        4.66      2.33 o
   9  -7   3       33.31       28.84      4.71 o
 -11  -6   3       73.82       59.02      7.03 o
 -10  -6   3        1.61        7.60      3.91 o
  -9  -6   3       24.43       24.74      3.90 o
  -8  -6   3       17.15       19.40      3.51 o
  -7  -6   3      189.43      176.12      7.60 o
  -6  -6   3      470.86      450.82     16.90 o
  -5  -6   3        0.34       -0.77      1.39 o
  -4  -6   3      734.58      773.27     15.27 o
  -3  -6   3        2.00        3.02      1.20 o
  -2  -6   3       75.66       71.49      2.25 o
  -1  -6   3      145.92      150.87      3.18 o
   0  -6   3       29.08       31.41      1.48 o
   1  -6   3      703.37      696.35     10.89 o
   2  -6   3     1343.34     1396.97     17.54 o
   3  -6   3       45.42       48.39      1.88 o
   4  -6   3      126.05      107.89      2.97 o
   5  -6   3      476.77      486.66      8.94 o
   6  -6   3       66.42       69.08      3.65 o
   7  -6   3        4.58        3.90      1.58 o
   8  -6   3       49.61       47.11      5.15 o
   9  -6   3       16.41       15.68      2.93 o
 -11  -5   3        1.65       -3.37      3.37 o
 -10  -5   3       11.60        6.40      4.07 o
  -9  -5   3       47.13       46.16      4.50 o
  -8  -5   3       55.25       50.14      4.43 o
  -7  -5   3       25.63       23.71      6.54 o
  -6  -5   3       24.32       20.13      2.97 o
  -5  -5   3     1268.80     1259.35     20.87 o
  -4  -5   3      425.84      433.16      7.90 o
  -3  -5   3      242.60      260.39      4.43 o
  -2  -5   3       81.18       92.73      2.62 o
  -1  -5   3      614.05      663.23      8.39 o
   0  -5   3      380.81      335.08      4.64 o
   1  -5   3     1025.26      973.23     12.17 o
   2  -5   3       16.51       17.16      0.98 o
   3  -5   3      891.88      835.61     10.22 o
   4  -5   3       18.73       17.35      1.10 o
   5  -5   3      167.60      176.97      3.86 o
   6  -5   3      351.42      341.62      6.88 o
   7  -5   3        5.69        4.64      1.49 o
   8  -5   3       71.74       65.95      4.05 o
   9  -5   3        5.26        3.91      2.22 o
 -11  -4   3        7.72       13.59      4.62 o
 -10  -4   3       66.08       62.63      6.52 o
  -9  -4   3      105.39       90.43     10.23 o
  -8  -4   3        3.79        8.27      2.46 o
  -7  -4   3       53.49       49.96      4.00 o
  -6  -4   3        4.42        1.21      1.94 o
  -5  -4   3     1109.84     1085.10     15.99 o
  -4  -4   3     1531.19     1520.74     20.60 o
  -3  -4   3       40.03       38.56      2.00 o
  -2  -4   3     1240.80     1228.37     13.98 o
  -1  -4   3       40.62       38.67      1.43 o
   0  -4   3       27.57       34.66      1.21 o
   1  -4   3      833.93      807.56      7.85 o
   2  -4   3      816.34      857.26      9.09 o
   3  -4   3     3123.46     3146.28     29.02 o
   4  -4   3     2644.03     2713.95     26.76 o
   5  -4   3        2.39        2.01      1.01 o
   6  -4   3       73.06       73.53      2.42 o
   7  -4   3       93.03       96.20      3.29 o
   8  -4   3      140.56      151.45      5.11 o
   9  -4   3       52.75       64.40      4.76 o
 -11  -3   3        6.44       -0.30      4.07 o
 -10  -3   3        9.36       12.89      4.18 o
  -9  -3   3       15.49       15.18      2.97 o
  -8  -3   3       75.24       75.32      4.79 o
  -7  -3   3      191.21      187.31     10.03 o
  -6  -3   3      528.42      517.86     10.07 o
  -5  -3   3      159.79      154.16      3.93 o
  -4  -3   3       33.70       30.09      1.63 o
  -3  -3   3     2397.36     2379.71     24.54 o
  -2  -3   3      614.13      630.46      7.80 o
  -1  -3   3      312.55      275.30      4.38 o
   0  -3   3     1435.44     1503.72     15.17 o
   1  -3   3     1798.13     1917.98     15.37 o
   2  -3   3     4429.02     4414.48     36.09 o
   3  -3   3     5043.23     5123.11     46.55 o
   4  -3   3       10.51        9.59      0.74 o
   5  -3   3      140.66      130.37      2.55 o
   6  -3   3       51.18       52.68      1.90 o
   7  -3   3      378.86      391.22      6.53 o
   8  -3   3      148.90      158.43      8.75 o
   9  -3   3        0.23       -0.88      1.61 o
  10  -3   3        8.24       11.35      3.51 o
 -11  -2   3        2.15        0.12      3.74 o
 -10  -2   3        0.02       -2.98      2.98 o
  -9  -2   3        0.18        1.55      2.22 o
  -8  -2   3      480.19      466.73     11.05 o
  -7  -2   3      874.73      873.18     19.76 o
  -6  -2   3       34.31       31.80      4.24 o
  -5  -2   3       38.33       43.29      1.76 o
  -4  -2   3      172.76      158.06      3.09 o
  -3  -2   3     1476.26     1524.08     15.67 o
  -2  -2   3     3623.89     3969.12     41.51 o
  -1  -2   3       60.37       60.23      1.44 o
   0  -2   3     1262.09     1403.25     14.05 o
   1  -2   3        1.97        5.05      0.60 o
   2  -2   3       66.64       56.11      1.03 o
   3  -2   3     1550.21     1568.07     14.13 o
   4  -2   3     1499.17     1560.72     17.01 o
   5  -2   3     1808.72     1747.81     19.09 o
   6  -2   3      273.27      279.86      4.13 o
   7  -2   3       69.51       78.10      2.33 o
   8  -2   3        6.48        5.35      1.47 o
   9  -2   3       41.41       46.87      2.99 o
  10  -2   3       21.00       21.40      3.86 o
 -11  -1   3       16.26       12.27      4.62 o
 -10  -1   3       46.27       39.96      5.59 o
  -9  -1   3       30.23       25.54      3.46 o
  -8  -1   3       87.35       85.52      6.73 o
  -7  -1   3       81.01       74.46      4.54 o
  -6  -1   3      497.98      463.55     10.11 o
  -5  -1   3      287.36      281.78      5.64 o
  -4  -1   3     1168.92     1191.11     16.62 o
  -3  -1   3      326.85      317.18      5.26 o
  -2  -1   3      755.89      791.75      9.21 o
  -1  -1   3     1796.83     1935.48     19.02 o
   0  -1   3      807.44      892.55      9.13 o
   1  -1   3      164.17      185.00      1.78 o
   2  -1   3     1837.16     2107.51     16.59 o
   3  -1   3      472.12      483.86      5.73 o
   4  -1   3     2840.71     2735.14     34.76 o
   5  -1   3     1152.31     1162.86     13.64 o
   6  -1   3      185.82      174.07      3.47 o
   7  -1   3      171.05      165.96      3.66 o
   8  -1   3       12.61        8.83      1.29 o
   9  -1   3       24.96       29.63      2.45 o
  10  -1   3       31.70       30.78      4.04 o
 -11   0   3       52.16       56.11      6.56 o
 -10   0   3       10.26        8.27      3.86 o
  -9   0   3        4.13        1.87      2.17 o
  -8   0   3       77.06       75.48      4.14 o
  -7   0   3        5.65        4.68      1.71 o
  -6   0   3     1990.25     1939.32     32.19 o
  -5   0   3     3137.76     3108.42     47.36 o
  -4   0   3      644.54      644.65      7.26 o
  -3   0   3       42.74       34.03      1.50 o
  -2   0   3       68.30       63.22      1.72 o
  -1   0   3      943.85     1045.03     10.02 o
   0   0   3      755.29      839.26      8.00 o
   1   0   3     2900.07     3097.01     26.46 o
   2   0   3     2321.09     2538.08     26.62 o
   3   0   3      233.64      250.63      3.04 o
   4   0   3      346.85      292.00      3.79 o
   5   0   3        9.24        7.77      0.56 o
   6   0   3      917.16      900.97     11.91 o
   7   0   3      551.47      572.17      9.96 o
   8   0   3       86.41       81.58      2.64 o
   9   0   3       38.30       41.07      2.45 o
  10   0   3        2.56       -0.39      2.22 o
  11   0   3       83.54       85.92      6.31 o
 -11   1   3       25.46       22.83      5.34 o
 -10   1   3        1.71       -3.17      3.17 o
  -9   1   3       78.76       74.80      4.97 o
  -8   1   3       54.21       51.23      6.31 o
  -7   1   3       34.47       38.10      2.90 o
  -6   1   3       44.49       37.66      2.73 o
  -5   1   3      175.45      171.31      3.20 o
  -4   1   3      136.32      140.67      2.63 o
  -3   1   3     1303.72     1287.16     12.57 o
  -2   1   3        3.24        2.32      0.48 o
  -1   1   3      747.32      736.70      6.90 o
   0   1   3       12.88       13.96      0.56 o
   1   1   3      991.32     1051.21      9.64 o
   2   1   3      604.95      641.02      7.57 o
   4   1   3     1311.83     1478.71     17.09 o
   5   1   3      510.81      508.15      6.37 o
   6   1   3     2726.19     2704.48     33.05 o
   7   1   3       98.08      104.51      2.36 o
   8   1   3      102.85      105.78      2.94 o
   9   1   3       24.83       26.98      2.94 o
  10   1   3        0.41       -2.29      2.29 o
  11   1   3      102.37       99.55      6.61 o
 -11   2   3        4.21       12.55      4.25 o
 -10   2   3       40.40       36.93      5.64 o
  -9   2   3      162.07      183.63      7.64 o
  -8   2   3        0.74       -0.14      1.55 o
  -7   2   3        1.94        1.67      1.50 o
  -6   2   3      647.79      620.44     12.59 o
  -5   2   3      782.32      782.85      9.87 o
  -4   2   3     5098.44     5173.53     63.11 o
  -3   2   3     1263.17     1270.22     15.68 o
  -2   2   3     3806.60     4006.27     37.00 o
  -1   2   3      190.18      193.40      2.23 o
   0   2   3     1121.60     1218.18     10.38 o
   1   2   3     2953.29     3216.78     28.93 o
   2   2   3     1094.57     1171.00     11.58 o
   3   2   3      167.98      182.17      3.74 o
   4   2   3      623.33      635.43      7.69 o
   5   2   3      830.20      806.89      9.80 o
   6   2   3      567.07      538.67      7.10 o
   7   2   3        0.02        0.29      0.70 o
   8   2   3      188.75      169.98      3.90 o
   9   2   3       77.20       76.81      3.17 o
  10   2   3      205.48      221.36      9.94 o
  11   2   3       48.14       48.88      4.83 o
 -11   3   3        3.91       13.56      4.44 o
 -10   3   3       17.42       10.98      4.11 o
  -9   3   3      123.26      123.45     13.21 o
  -8   3   3       12.42       13.07      2.75 o
  -7   3   3      204.50      195.61      6.28 o
  -6   3   3       36.92       37.98      3.98 o
  -5   3   3       26.85       34.01      2.20 o
  -4   3   3     2088.78     2067.79     23.00 o
  -3   3   3       28.20       27.36      1.11 o
  -2   3   3     1086.77     1022.93     11.13 o
  -1   3   3     1793.30     1836.51     16.36 o
   0   3   3      668.49      723.29      6.52 o
   1   3   3        0.71        3.03      0.84 o
   2   3   3       21.30       28.95      1.37 o
   3   3   3     1080.12     1142.10     11.18 o
   4   3   3     1415.07     1470.40     17.07 o
   5   3   3      895.92      955.90     10.52 o
   6   3   3      131.33      140.95      2.72 o
   7   3   3      395.12      403.42      9.03 o
   8   3   3      430.71      435.66      8.15 o
   9   3   3       11.97       12.60      2.27 o
  10   3   3        9.03        5.34      2.66 o
  11   3   3       39.57       42.71      4.62 o
 -10   4   3       33.36       44.76      6.01 o
  -9   4   3       28.67       25.07      5.93 o
  -8   4   3       98.90       94.26      8.70 o
  -7   4   3      123.07      127.82      5.22 o
  -6   4   3      136.91      135.05      5.03 o
  -5   4   3      642.38      597.90      9.91 o
  -4   4   3      660.12      651.88     10.96 o
  -3   4   3     1946.60     1985.33     21.45 o
  -2   4   3     6249.02     6231.83     60.93 o
  -1   4   3      772.29      836.80      8.53 o
   0   4   3      357.11      362.97      4.88 o
   1   4   3      873.04      870.52      9.76 o
   2   4   3      207.57      213.53      2.80 o
   3   4   3     3484.40     3446.50     35.37 o
   4   4   3     2469.00     2507.37     24.29 o
   5   4   3      358.94      354.02      5.21 o
   6   4   3      859.94      854.56     11.08 o
   7   4   3      200.05      177.46      7.23 o
   8   4   3       79.08       91.82      5.63 o
   9   4   3        3.52        2.62      2.53 o
  10   4   3      164.82      172.35      9.04 o
  11   4   3       34.59       30.92      4.25 o
 -10   5   3        3.63       -3.51      3.51 o
  -9   5   3        0.48        2.31      3.56 o
  -8   5   3       23.25       22.49      4.31 o
  -7   5   3      238.01      230.95      7.23 o
  -6   5   3       59.85       62.39      3.64 o
  -5   5   3        0.24        0.14      1.25 o
  -4   5   3       60.74       63.00      2.41 o
  -3   5   3       40.35       36.60      2.07 o
  -2   5   3     2001.42     2000.61     24.77 o
  -1   5   3       33.39       26.65      1.04 o
   0   5   3     2742.52     2875.63     28.26 o
   1   5   3        2.23        2.02      0.50 o
   2   5   3       66.25       56.68      1.27 o
   3   5   3      697.46      733.88      7.41 o
   4   5   3      217.21      206.61      3.10 o
   5   5   3      563.85      589.50      7.11 o
   6   5   3       64.41       65.77      2.86 o
   7   5   3      130.14      139.25      8.70 o
   8   5   3       32.82       30.07      3.15 o
   9   5   3      365.46      362.39      9.41 o
  10   5   3       50.69       48.78      5.25 o
  11   5   3        0.42        2.91      2.75 o
 -10   6   3       19.05       24.89      5.25 o
  -9   6   3       20.81       18.93      4.99 o
  -8   6   3        7.10        6.73      2.73 o
  -7   6   3       23.09       22.82      3.32 o
  -6   6   3      140.64      145.49      5.47 o
  -5   6   3      501.68      528.49      9.48 o
  -4   6   3       14.77       21.93      1.65 o
  -3   6   3      163.28      149.59      4.32 o
  -2   6   3        8.20        9.85      0.93 o
  -1   6   3     2978.22     2961.05     31.89 o
   0   6   3     3735.70     3635.51     38.65 o
   1   6   3       37.05       33.22      1.31 o
   2   6   3      510.50      528.17      5.80 o
   3   6   3     1111.86     1143.98     11.24 o
   4   6   3       92.06       95.55      1.86 o
   5   6   3     1412.05     1390.60     15.34 o
   6   6   3        4.91        2.31      1.05 o
   7   6   3      388.20      411.45      8.44 o
   8   6   3      242.84      244.49      6.37 o
   9   6   3       90.86       84.43      4.41 o
  10   6   3        8.19        3.35      3.17 o
  -9   7   3       14.29        1.32      4.02 o
  -8   7   3       11.08        7.77      5.34 o
  -7   7   3        9.86        5.54      5.56 o
  -6   7   3      130.47      119.87      5.29 o
  -5   7   3      435.57      416.93     10.12 o
  -4   7   3        1.07       -1.51      1.68 o
  -3   7   3      104.37       99.36      3.06 o
  -2   7   3      832.36      848.01     11.84 o
  -1   7   3     1104.23     1068.80     13.76 o
   0   7   3        1.23        3.26      0.86 o
   1   7   3      431.92      447.99      7.77 o
   2   7   3       80.90       78.50      1.85 o
   3   7   3      552.82      557.69      6.29 o
   4   7   3      207.24      213.73      3.18 o
   5   7   3        5.35        8.63      0.98 o
   6   7   3      133.85      135.75      4.73 o
   7   7   3      195.47      217.62      8.20 o
   8   7   3      134.07      138.88      5.82 o
   9   7   3       15.93       11.23      2.46 o
  10   7   3       13.23       13.58      2.58 o
  -9   8   3       15.91       18.95      5.55 o
  -8   8   3       17.11       27.25      5.50 o
  -7   8   3        6.47        5.81      2.79 o
  -6   8   3       58.65       48.92      4.46 o
  -5   8   3        5.46        5.01      2.04 o
  -4   8   3      229.25      227.31      5.69 o
  -3   8   3      691.43      684.49     10.44 o
  -2   8   3      181.17      180.55      4.61 o
  -1   8   3      442.53      410.66      6.67 o
   0   8   3       92.87       96.98      2.75 o
   1   8   3     2006.15     2007.16     24.19 o
   2   8   3     1679.85     1708.58     20.47 o
   3   8   3       57.45       57.31      1.97 o
   4   8   3       82.77       83.49      2.33 o
   5   8   3      317.15      324.80      6.33 o
   6   8   3      329.77      322.30      6.54 o
   7   8   3      891.87      881.38     19.69 o
   8   8   3       12.11       11.25      2.47 o
   9   8   3      119.85      127.93      6.03 o
  10   8   3       32.66       28.53      4.75 o
  -9   9   3       30.66       38.41      6.68 o
  -8   9   3       44.75       55.78      7.21 o
  -7   9   3        3.18        4.44      4.36 o
  -6   9   3        6.32       -0.11      5.11 o
  -5   9   3       66.69       70.79      5.13 o
  -4   9   3       56.63       45.90      2.90 o
  -3   9   3     1049.23     1018.32     16.18 o
  -2   9   3      103.68       95.58      3.56 o
  -1   9   3      647.95      634.96     10.68 o
   0   9   3      176.63      185.60      4.16 o
   1   9   3       11.54        9.65      1.29 o
   2   9   3      566.62      582.80      7.87 o
   3   9   3       11.26        8.70      1.10 o
   4   9   3       62.74       53.80      3.20 o
   5   9   3       46.79       43.50      2.86 o
   6   9   3      445.43      441.98      8.34 o
   7   9   3       30.11       25.53      2.65 o
   8   9   3      135.58      152.51      5.60 o
   9   9   3       13.74       16.24      2.99 o
  10   9   3       42.85       43.12      5.25 o
  -8  10   3       15.92       14.84      5.32 o
  -7  10   3       25.07       24.33      5.71 o
  -6  10   3        0.35       -0.96      3.25 o
  -5  10   3        1.03       -1.20      3.45 o
  -4  10   3      197.42      193.34      7.11 o
  -3  10   3        8.30        7.69      2.34 o
  -2  10   3      516.13      500.60      9.41 o
  -1  10   3      202.69      193.59      5.08 o
   0  10   3      207.98      195.85      5.05 o
   1  10   3      849.31      815.71     10.56 o
   2  10   3        1.48        3.93      1.03 o
   3  10   3      628.32      651.98      8.83 o
   4  10   3      101.22      113.29      3.22 o
   5  10   3        1.03        1.47      1.40 o
   6  10   3      112.84      102.23      5.75 o
   7  10   3        7.35        5.58      2.04 o
   8  10   3      161.52      158.59      8.36 o
   9  10   3       48.74       45.35      3.71 o
  10  10   3       11.50       10.30      3.19 o
  -7  11   3      120.28      119.50     10.10 o
  -6  11   3       24.06       16.42      5.19 o
  -5  11   3       28.61       35.47      4.56 o
  -4  11   3       30.63       34.38      8.70 o
  -3  11   3        8.01        7.50      2.19 o
  -2  11   3      645.24      613.28     12.67 o
  -1  11   3      683.09      664.73     13.65 o
   0  11   3       17.26       15.54      2.19 o
   1  11   3      268.08      274.67      5.46 o
   2  11   3      120.56      124.13      3.72 o
   3  11   3       37.17       36.49      3.81 o
   4  11   3       71.83       75.54      3.32 o
   5  11   3       30.30       23.92      2.81 o
   6  11   3       86.23       87.68      4.52 o
   7  11   3      153.35      152.50      7.55 o
   8  11   3       38.50       36.05      3.47 o
   9  11   3        3.54        1.30      3.35 o
  10  11   3       62.13       73.39      7.23 o
  -7  12   3       13.20       15.39      5.50 o
  -6  12   3        2.52        5.43      4.37 o
  -5  12   3        0.28       -0.18      2.78 o
  -4  12   3        5.83        9.03      4.12 o
  -3  12   3      114.15      110.30      6.28 o
  -2  12   3      114.32      108.25      4.89 o
  -1  12   3        0.60       -0.87      1.94 o
   0  12   3      274.50      270.67      6.74 o
   1  12   3      457.58      471.37      9.51 o
   2  12   3      124.94      134.14      5.21 o
   3  12   3      195.05      195.01      6.93 o
   4  12   3       29.68       28.41      2.99 o
   5  12   3      303.20      298.19      8.49 o
   6  12   3      116.10      122.56      7.19 o
   7  12   3        1.59        1.57      2.20 o
   8  12   3        9.80        9.32      2.80 o
   9  12   3       16.37       16.94      3.76 o
  10  12   3      101.19      112.08      8.85 o
  -6  13   3       12.37       10.93      5.22 o
  -5  13   3      101.73       84.28      9.08 o
  -4  13   3       20.15       25.23      5.00 o
  -3  13   3       44.02       46.55      7.82 o
  -2  13   3       18.69       20.77      4.85 o
  -1  13   3        0.78       -1.89      1.89 o
   0  13   3      531.58      542.31     10.96 o
   1  13   3      219.64      218.50      7.12 o
   2  13   3      106.95      101.91      6.26 o
   3  13   3        1.18        2.72      2.11 o
   4  13   3        9.27        4.13      2.72 o
   5  13   3       58.79       55.08      4.65 o
   6  13   3       19.56       15.36      2.94 o
   7  13   3        4.51        2.30      2.47 o
   8  13   3        9.50       13.08      4.71 o
   9  13   3      102.06      105.09      6.99 o
  10  13   3       33.01       21.56      5.08 o
  -5  14   3       31.46       30.78      7.03 o
  -4  14   3        1.61       -3.42      4.44 o
  -3  14   3       15.44       10.16      5.15 o
  -2  14   3       16.92       12.29      4.42 o
  -1  14   3      145.01      152.39      9.08 o
   0  14   3      143.82      133.91      6.85 o
   1  14   3       60.11       61.12      4.30 o
   2  14   3       90.72      100.31      5.27 o
   3  14   3       53.43       63.51      4.88 o
   4  14   3       45.29       45.04      5.01 o
   5  14   3       52.46       56.95      5.46 o
   6  14   3       17.26       16.43      3.69 o
   7  14   3       37.02       30.00      5.96 o
   8  14   3       12.73        6.15      4.34 o
   9  14   3        8.85        4.34      4.32 o
  -4  15   3       37.23       39.47      7.63 o
  -3  15   3       45.24       50.61      8.34 o
  -2  15   3       14.60       16.78      3.38 o
  -1  15   3       14.87       16.88      3.90 o
   0  15   3       16.22       13.16      3.61 o
   1  15   3       10.88        8.74      4.61 o
   2  15   3      108.19      117.39      9.52 o
   3  15   3       59.39       56.68      4.57 o
   4  15   3        1.60       -0.26      2.90 o
   5  15   3       11.58       17.16      3.88 o
   6  15   3        0.37       -0.28      3.81 o
   7  15   3       26.89       31.68      6.33 o
   8  15   3       28.02       39.49      6.19 o
  -3  16   3       31.22       40.12      8.23 o
  -2  16   3       25.49       30.97      7.65 o
  -1  16   3        0.36        1.88      3.31 o
   0  16   3       30.23       32.00      6.78 o
   1  16   3       56.08       76.03      6.22 o
   2  16   3       46.98       62.62      5.80 o
   3  16   3       16.13       23.04      9.57 o
   4  16   3       39.26       27.37      4.86 o
   5  16   3        7.60        5.71      4.99 o
   6  16   3       40.47       29.05      6.45 o
   7  16   3       42.33       45.82      7.00 o
  -2  17   3        2.13        9.47      5.87 o
  -1  17   3       45.06       42.71      8.39 o
   0  17   3        2.15       -1.04      3.55 o
   1  17   3        1.11       -3.30      3.30 o
   2  17   3       11.56       14.11      4.06 o
   3  17   3        6.07        4.46      4.14 o
   4  17   3       71.04       50.05      8.02 o
   5  17   3        6.28       14.81      5.99 o
   0  18   3        0.42       -1.83      3.37 o
   1  18   3        3.70        1.12      4.02 o
   2  18   3       50.80       52.87      8.20 o
  -3 -16   4        1.33        1.59      3.55 o
  -2 -16   4        5.77        4.89      6.18 o
  -1 -16   4       41.72       35.84      5.50 o
   0 -16   4        1.72       -4.99      5.48 o
   1 -16   4        0.67        3.03      5.62 o
  -5 -15   4        0.47        2.91      4.62 o
  -4 -15   4        0.37        5.66      5.08 o
  -3 -15   4        7.12       10.30      4.77 o
  -2 -15   4      105.05      108.67      7.55 o
  -1 -15   4       54.40       63.86      6.17 o
   0 -15   4        3.04       -0.09      5.52 o
   1 -15   4       12.99       12.46      6.15 o
   2 -15   4        0.36       -2.93      4.67 o
   3 -15   4       20.17       26.41      6.75 o
  -6 -14   4        5.16        8.53      5.18 o
  -5 -14   4        1.56       -0.90      4.37 o
  -4 -14   4       14.03       15.17      4.06 o
  -3 -14   4       56.63       60.14      5.80 o
  -2 -14   4       27.60       29.96      4.63 o
  -1 -14   4       16.66       17.09      3.99 o
   0 -14   4       43.43       45.00      4.52 o
   1 -14   4       14.57       14.11      4.11 o
   2 -14   4        3.24        4.29      3.80 o
   3 -14   4        3.34       -4.44      4.44 o
   4 -14   4        3.39        0.39      4.74 o
  -7 -13   4        6.20        7.30      4.78 o
  -6 -13   4       51.96       51.83      7.97 o
  -5 -13   4       47.48       53.05      7.79 o
  -4 -13   4       20.87       23.54      3.63 o
  -3 -13   4        1.53        2.32      2.99 o
  -2 -13   4       27.13       28.60      4.37 o
  -1 -13   4       27.63       31.41      4.99 o
   0 -13   4      135.39      147.74     10.67 o
   1 -13   4       43.24       51.66      4.31 o
   2 -13   4       28.54       23.97      4.57 o
   3 -13   4       51.24       49.78      5.61 o
   4 -13   4        0.98        2.22      4.67 o
   5 -13   4       15.52        9.91      5.38 o
   6 -13   4       28.52       27.25      6.47 o
  -8 -12   4       19.42       18.58      5.96 o
  -7 -12   4      124.99      125.92     10.70 o
  -6 -12   4       20.19       17.59      3.55 o
  -5 -12   4        9.05        4.69      3.59 o
  -4 -12   4       51.77       53.92      4.40 o
  -3 -12   4       38.45       36.41      3.77 o
  -2 -12   4      323.47      330.55      9.51 o
  -1 -12   4       79.85       73.42      7.23 o
   0 -12   4        5.71        8.77      2.61 o
   1 -12   4       52.97       50.77      4.00 o
   2 -12   4      208.16      211.74      9.57 o
   3 -12   4        3.21        2.43      2.86 o
   4 -12   4        0.57        2.96      2.75 o
   5 -12   4        3.67       -0.28      4.18 o
   6 -12   4        3.22       -3.86      3.86 o
   7 -12   4       35.67       46.52      7.26 o
  -8 -11   4       51.98       48.78      7.76 o
  -7 -11   4       23.55       13.10      5.29 o
  -6 -11   4        4.04        4.81      2.67 o
  -5 -11   4        9.37        5.22      2.98 o
  -4 -11   4       32.35       29.37      3.44 o
  -3 -11   4      293.07      286.02      9.22 o
  -2 -11   4       26.26       38.84      3.75 o
  -1 -11   4        0.13       -1.60      1.60 o
   0 -11   4        5.10       -0.73      1.89 o
   1 -11   4      123.37      134.36      5.59 o
   2 -11   4      474.44      477.86     11.14 o
   3 -11   4       95.81       96.96      5.36 o
   4 -11   4       15.64       16.91      3.06 o
   5 -11   4        0.31        1.69      2.40 o
   6 -11   4        5.08        6.46      3.34 o
   7 -11   4       37.24       50.42      7.00 o
   8 -11   4        8.36       12.11      4.55 o
  -9 -10   4       17.79       17.40      5.22 o
  -8 -10   4      103.90      111.13      9.98 o
  -7 -10   4       10.62        2.78      3.04 o
  -6 -10   4       61.85       61.67      4.79 o
  -5 -10   4       10.09        6.26      2.36 o
  -4 -10   4        3.66        3.18      2.02 o
  -3 -10   4       76.26       74.70      5.49 o
  -2 -10   4      146.93      154.15      5.81 o
  -1 -10   4       68.27       66.95      3.52 o
   0 -10   4      416.59      419.55     10.56 o
   1 -10   4       88.08       94.09      4.77 o
   2 -10   4       62.76       55.35      6.48 o
   3 -10   4       18.65       12.80      3.49 o
   4 -10   4        1.64        2.72      2.15 o
   5 -10   4       29.24       22.44      3.14 o
   6 -10   4        5.44        5.82      2.38 o
   7 -10   4        8.59        8.08      3.45 o
   8 -10   4        0.31       -2.87      3.54 o
  -9  -9   4       47.99       44.18      7.19 o
  -8  -9   4        0.27        1.46      3.97 o
  -7  -9   4        1.11        2.13      2.69 o
  -6  -9   4        0.87        1.04      2.49 o
  -5  -9   4        1.72       -0.59      1.88 o
  -4  -9   4       29.81       32.01      3.10 o
  -3  -9   4        5.21        8.76      2.26 o
  -2  -9   4       93.36       83.34      3.68 o
  -1  -9   4      507.94      515.29      9.87 o
   0  -9   4      145.25      152.41      4.21 o
   1  -9   4       22.43       22.63      2.08 o
   2  -9   4        6.94        4.85      1.58 o
   3  -9   4      207.34      190.71      6.36 o
   4  -9   4      295.51      296.99     12.87 o
   5  -9   4       54.77       50.86      3.37 o
   6  -9   4       26.99       27.65      3.25 o
   7  -9   4        0.99        2.13      2.68 o
   8  -9   4        3.47       -2.01      3.37 o
   9  -9   4       24.55       21.56      5.38 o
 -10  -8   4       25.51       19.76      5.55 o
  -9  -8   4        0.05       -3.28      3.28 o
  -8  -8   4        2.50       -2.43      2.43 o
  -7  -8   4       60.09       67.85      8.03 o
  -6  -8   4      256.55      246.90     10.58 o
  -5  -8   4       34.31       31.98      4.85 o
  -4  -8   4      569.52      541.87     10.19 o
  -3  -8   4        5.60        0.86      1.19 o
  -2  -8   4       14.70       11.62      1.57 o
  -1  -8   4      965.79      926.28     13.21 o
   0  -8   4       18.24       18.09      1.80 o
   1  -8   4     1662.00     1606.87     20.61 o
   2  -8   4      361.82      345.99      6.96 o
   3  -8   4        6.18        2.46      1.48 o
   4  -8   4       23.88       19.01      2.29 o
   5  -8   4        3.79        3.57      1.81 o
   6  -8   4       60.53       60.42      3.49 o
   7  -8   4       32.64       37.73      3.40 o
   8  -8   4        8.89       12.39      4.14 o
   9  -8   4        0.16       -1.48      3.35 o
 -10  -7   4        9.87        4.90      4.14 o
  -9  -7   4       65.96       61.17      7.30 o
  -8  -7   4      102.35       91.41      6.34 o
  -7  -7   4       54.19       56.27      6.68 o
  -6  -7   4       14.64       18.90      3.44 o
  -5  -7   4       19.78       18.14      3.01 o
  -4  -7   4        3.09       -1.00      1.26 o
  -3  -7   4       44.91       50.28      2.43 o
  -2  -7   4      325.59      322.37      5.56 o
  -1  -7   4        4.99        5.92      1.12 o
   0  -7   4     1593.02     1566.04     19.86 o
   1  -7   4     1899.32     1868.07     23.15 o
   2  -7   4      577.75      562.62      8.59 o
   3  -7   4       77.31       75.48      2.82 o
   4  -7   4        4.04        4.69      1.62 o
   5  -7   4      167.92      157.66      4.76 o
   6  -7   4      313.08      322.86      7.39 o
   7  -7   4       39.15       35.34      3.03 o
   8  -7   4       24.60       21.43      3.21 o
   9  -7   4       21.11       23.09      4.69 o
 -10  -6   4       57.42       31.73      6.22 o
  -9  -6   4      144.41      161.00     10.77 o
  -8  -6   4       17.77       16.95      3.51 o
  -7  -6   4        9.44       11.48      4.25 o
  -6  -6   4        8.04        4.00      3.25 o
  -5  -6   4      719.22      681.36     19.76 o
  -4  -6   4      187.18      198.48      5.11 o
  -3  -6   4      112.53      110.60      3.64 o
  -2  -6   4      436.89      456.15      6.81 o
  -1  -6   4      163.09      161.95      3.47 o
   0  -6   4      966.04      946.79     12.72 o
   1  -6   4     1480.75     1422.35     16.25 o
   2  -6   4       44.94       41.93      1.74 o
   3  -6   4      513.56      491.95      6.44 o
   4  -6   4      132.21      129.48      4.15 o
   5  -6   4       23.97       21.86      2.05 o
   6  -6   4      103.42       98.59      3.67 o
   7  -6   4       13.94       14.25      1.96 o
   8  -6   4       88.78       87.39      4.10 o
   9  -6   4       36.20       38.72      3.56 o
 -10  -5   4       45.80       43.88      6.49 o
  -9  -5   4       94.51       81.93      5.92 o
  -8  -5   4       29.81       16.90      6.45 o
  -7  -5   4      203.40      192.93      8.08 o
  -6  -5   4      474.08      483.95     13.49 o
  -5  -5   4       12.19       10.25      1.85 o
  -4  -5   4       35.04       40.18      2.34 o
  -3  -5   4       50.65       53.07      2.50 o
  -2  -5   4      266.99      265.21      4.96 o
  -1  -5   4      438.84      444.50      6.32 o
   0  -5   4      501.94      480.20      6.71 o
   1  -5   4      104.12      107.49      3.30 o
   2  -5   4     2735.17     2754.73     36.20 o
   3  -5   4     2126.27     2166.46     24.16 o
   4  -5   4       24.32       22.76      1.29 o
   5  -5   4       69.63       73.08      2.46 o
   6  -5   4      147.65      142.42      4.09 o
   7  -5   4       17.71       17.46      1.91 o
   8  -5   4      261.28      266.09      6.79 o
   9  -5   4        7.74        4.96      2.43 o
 -11  -4   4       35.46       20.45      5.36 o
 -10  -4   4       20.62       28.47      5.64 o
  -9  -4   4        4.75        3.05      3.10 o
  -8  -4   4      180.10      183.25      7.95 o
  -7  -4   4      330.58      317.60     24.91 o
  -6  -4   4        3.11       -0.36      1.39 o
  -5  -4   4      149.07      146.65      4.79 o
  -4  -4   4        6.89        9.05      1.56 o
  -3  -4   4      393.02      373.64      5.76 o
  -2  -4   4      878.37      823.27     11.13 o
  -1  -4   4       80.17       90.30      2.50 o
   0  -4   4      376.38      364.04      4.66 o
   1  -4   4      185.97      161.29      2.88 o
   2  -4   4      763.07      697.36      6.71 o
   3  -4   4     1524.26     1556.15     16.73 o
   4  -4   4      116.75      109.04      2.17 o
   5  -4   4      194.29      198.37      3.87 o
   6  -4   4        4.34        3.95      1.03 o
   7  -4   4        5.24        5.66      1.35 o
   8  -4   4       39.03       43.46      2.46 o
   9  -4   4        3.48        0.95      2.73 o
  10  -4   4       70.75       79.59      6.70 o
 -11  -3   4        7.32        3.03      3.91 o
 -10  -3   4       31.00       37.11      5.68 o
  -9  -3   4        0.49        1.06      3.02 o
  -8  -3   4      103.33      101.34      5.04 o
  -7  -3   4      552.43      547.70     14.58 o
  -6  -3   4        3.36        4.27      1.72 o
  -5  -3   4       18.85       20.89      1.79 o
  -4  -3   4      174.95      167.84      3.42 o
  -3  -3   4        9.84        7.68      0.93 o
  -2  -3   4      315.58      327.50      4.96 o
  -1  -3   4       73.87       74.73      2.13 o
   0  -3   4       73.99       74.21      1.60 o
   1  -3   4      875.11      878.23      8.33 o
   2  -3   4     1928.36     1990.87     16.85 o
   3  -3   4      177.12      186.29      2.48 o
   4  -3   4     2649.37     2697.75     24.86 o
   5  -3   4      537.70      570.11      7.25 o
   6  -3   4       94.82       97.13      2.66 o
   7  -3   4       60.21       62.66      2.21 o
   8  -3   4       75.38       71.02      3.67 o
   9  -3   4      224.38      256.12     11.30 o
  10  -3   4      162.95      157.95      8.62 o
 -11  -2   4       13.94       13.40      4.46 o
 -10  -2   4       23.45       20.22      5.04 o
  -9  -2   4       47.45       47.76      4.49 o
  -8  -2   4       79.89       84.32      4.54 o
  -7  -2   4        7.28        8.13      2.83 o
  -6  -2   4      619.42      604.00      9.73 o
  -5  -2   4      167.27      169.77      4.25 o
  -4  -2   4     1167.96     1165.89     14.95 o
  -3  -2   4        6.82        9.15      0.94 o
  -2  -2   4        6.72        5.46      0.74 o
  -1  -2   4      839.95      776.13     10.02 o
   0  -2   4     3765.62     3934.64     35.77 o
   1  -2   4       39.89       39.94      1.15 o
   2  -2   4     1598.76     1501.00     13.38 o
   3  -2   4       99.31      102.76      1.90 o
   4  -2   4      637.77      601.29      6.70 o
   5  -2   4     1034.12     1049.36     11.89 o
   6  -2   4       90.79       86.80      1.95 o
   7  -2   4      344.17      340.55      5.37 o
   8  -2   4        5.98        8.43      1.29 o
   9  -2   4       25.02       32.26      3.79 o
  10  -2   4       60.91       57.56      4.97 o
 -11  -1   4       22.47       21.35      5.01 o
 -10  -1   4       48.67       45.73      6.03 o
  -9  -1   4        3.22       -0.63      2.22 o
  -8  -1   4       29.34       27.40      5.24 o
  -7  -1   4       98.05       96.67      4.41 o
  -6  -1   4      442.35      421.42      7.91 o
  -5  -1   4      988.15      954.69     12.43 o
  -4  -1   4      312.28      302.10      5.17 o
  -3  -1   4     1575.41     1543.06     17.05 o
  -2  -1   4     1163.58     1225.81     14.06 o
  -1  -1   4      611.68      659.46      7.79 o
   0  -1   4      369.91      366.24      4.76 o
   1  -1   4      684.58      713.69      6.40 o
   2  -1   4     2299.03     2362.79     19.43 o
   3  -1   4     2593.72     2577.81     23.34 o
   4  -1   4      220.08      218.99      3.05 o
   5  -1   4     1029.53     1050.77     11.79 o
   6  -1   4      940.53      933.36     10.61 o
   7  -1   4      162.54      175.94      3.68 o
   8  -1   4       36.25       38.24      1.84 o
   9  -1   4       63.21       63.22      7.60 o
  10  -1   4        2.22        1.11      2.29 o
 -11   0   4       12.88       14.33      4.64 o
 -10   0   4        4.08        4.09      3.58 o
  -9   0   4       41.89       47.65      4.40 o
  -8   0   4      171.90      174.51      6.35 o
  -7   0   4      270.16      261.23      8.16 o
  -6   0   4      323.67      308.79      7.85 o
  -5   0   4      584.38      536.03      8.18 o
  -4   0   4     1986.62     1960.95     19.94 o
  -3   0   4      677.97      672.24      9.66 o
  -2   0   4     1983.63     2158.64     21.43 o
  -1   0   4     2775.12     3004.65     27.47 o
   0   0   4      285.29      310.69      4.05 o
   1   0   4    19351.95    19647.88    166.53 o
   2   0   4     6199.21     6505.31     55.04 o
   3   0   4     1446.70     1497.97     16.00 o
   4   0   4      718.01      731.71      9.16 o
   5   0   4       43.63       39.88      0.97 o
   6   0   4     1083.06     1095.25     13.89 o
   7   0   4      293.47      302.96      4.08 o
   8   0   4      132.95      131.56      3.96 o
   9   0   4        8.96        9.68      2.09 o
  10   0   4        6.97        6.72      2.47 o
 -11   1   4        0.50        6.19      4.00 o
 -10   1   4        4.91       -3.28      3.28 o
  -9   1   4      144.38      145.26     10.28 o
  -8   1   4      224.97      226.20      7.34 o
  -7   1   4        2.83        1.03      1.67 o
  -6   1   4       33.62       34.97      2.72 o
  -5   1   4      344.30      325.32      5.74 o
  -4   1   4     2339.98     2299.02     25.28 o
  -3   1   4      824.72      850.61      8.44 o
  -2   1   4        6.29        2.99      0.56 o
  -1   1   4      634.30      772.56      7.38 o
   0   1   4        2.09        3.65      0.39 o
   1   1   4      326.84      318.93      3.41 o
   2   1   4     3161.09     3333.44     28.25 o
   3   1   4      992.72      958.50     11.23 o
   4   1   4     2159.92     2145.11     57.33 o
   5   1   4      168.08      134.86      7.37 o
   6   1   4       21.00       25.94      2.08 o
   7   1   4       39.95       44.26      2.08 o
   8   1   4      211.37      211.99      4.12 o
   9   1   4       86.41       81.37      3.35 o
  10   1   4       39.95       36.17      3.58 o
 -10   2   4       13.73       15.32      4.53 o
  -9   2   4       38.57       27.99      3.74 o
  -8   2   4        0.00       -2.15      2.20 o
  -7   2   4       81.37       84.58      4.31 o
  -6   2   4      165.65      162.49      5.44 o
  -5   2   4      210.40      213.75      4.39 o
  -4   2   4      287.27      282.86      4.62 o
  -3   2   4     2016.82     2029.03     20.56 o
  -2   2   4      597.76      531.23      6.70 o
  -1   2   4     2443.60     2542.93     22.01 o
   0   2   4      516.03      538.91      5.20 o
   1   2   4     4333.15     4627.85     43.46 o
   2   2   4      646.33      641.98      6.06 o
   3   2   4     5936.78     6028.38     77.83 o
   4   2   4      265.31      254.71      3.30 o
   5   2   4      880.60      905.03     11.68 o
   6   2   4      153.71      174.75      3.17 o
   7   2   4        2.78        2.82      0.60 o
   8   2   4      108.59      119.86      2.88 o
   9   2   4      135.03      136.49      4.31 o
  10   2   4        5.40        4.60      2.47 o
 -10   3   4        3.54       -2.06      3.58 o
  -9   3   4        6.69        6.91      2.88 o
  -8   3   4        9.92        5.56      2.52 o
  -7   3   4      437.05      432.53     10.52 o
  -6   3   4      259.79      272.55      7.46 o
  -5   3   4      159.13      152.03      4.08 o
  -4   3   4      560.43      565.32      8.51 o
  -3   3   4      206.19      202.27      3.26 o
  -2   3   4     3924.50     4035.39     39.96 o
  -1   3   4      112.37      105.82      1.81 o
   0   3   4      656.63      682.23      7.02 o
   1   3   4      358.54      388.22      4.75 o
   2   3   4        4.88        6.72      0.53 o
   3   3   4     1058.52     1051.22     11.36 o
   4   3   4        6.70        5.87      0.76 o
   5   3   4     1945.59     2053.22     23.56 o
   6   3   4      747.17      782.68     11.21 o
   7   3   4       22.34       22.26      1.10 o
   8   3   4       87.18       82.48      2.59 o
   9   3   4        6.87        5.76      1.43 o
  10   3   4      155.27      142.84      7.09 o
  11   3   4       78.67       75.40      5.48 o
 -10   4   4       17.51       25.47      5.48 o
  -9   4   4       41.56       30.16      5.43 o
  -8   4   4       20.28       21.45      3.60 o
  -7   4   4       54.04       49.39      3.65 o
  -6   4   4        0.41        1.66      2.50 o
  -5   4   4      127.17      124.15      3.78 o
  -4   4   4      526.95      518.78      7.98 o
  -3   4   4      787.09      744.33      9.49 o
  -2   4   4       24.32       25.72      1.42 o
  -1   4   4      447.87      411.53      5.13 o
   0   4   4      580.94      589.45      6.68 o
   1   4   4       11.30       11.12      1.04 o
   2   4   4       27.62       35.32      1.00 o
   3   4   4      887.89      951.67      9.72 o
   4   4   4     2283.69     2218.15     29.04 o
   5   4   4     5457.66     5582.68     83.16 o
   6   4   4      189.44      196.87      4.60 o
   7   4   4      404.71      408.51      6.08 o
   8   4   4        0.31       -0.06      0.94 o
   9   4   4       15.16       11.97      2.68 o
  10   4   4      206.19      218.56      9.59 o
  11   4   4       42.18       42.22      4.14 o
 -10   5   4       34.49       40.67      6.35 o
  -9   5   4        1.44        0.58      3.28 o
  -8   5   4        0.33       -0.98      2.19 o
  -7   5   4       74.04       76.71      5.54 o
  -6   5   4      182.08      173.07      5.99 o
  -5   5   4     1858.07     1844.77     26.02 o
  -4   5   4      185.37      183.91      4.08 o
  -3   5   4      181.08      181.89      3.25 o
  -2   5   4       46.83       49.01      1.70 o
  -1   5   4      213.78      213.65      3.32 o
   0   5   4     3312.40     3355.26     32.81 o
   1   5   4      536.44      598.42      6.86 o
   2   5   4        0.56        0.60      0.58 o
   3   5   4       39.55       40.22      1.18 o
   4   5   4     1663.48     1624.74     18.90 o
   5   5   4     1628.60     1602.88     19.27 o
   6   5   4      100.23      105.30      3.55 o
   7   5   4      416.14      420.72      7.17 o
   8   5   4      183.51      170.95      4.44 o
   9   5   4      188.84      190.38      5.89 o
  10   5   4       96.12      100.96      6.68 o
  11   5   4       30.78       27.71      3.86 o
 -10   6   4       29.28       40.79      6.56 o
  -9   6   4        1.71        1.80      3.51 o
  -8   6   4       50.42       49.72      4.77 o
  -7   6   4       61.10       48.42      4.41 o
  -6   6   4      197.64      184.92      9.76 o
  -5   6   4      421.81      418.56      8.23 o
  -4   6   4        4.43        4.55      1.28 o
  -3   6   4      537.55      525.48      8.17 o
  -2   6   4      136.28      120.83      3.06 o
  -1   6   4     1027.69     1028.57     12.26 o
   0   6   4      256.93      289.66      4.44 o
   1   6   4     1269.31     1336.41     13.98 o
   2   6   4      211.62      201.12      2.86 o
   3   6   4       41.09       30.87      1.07 o
   4   6   4       50.81       46.73      1.29 o
   5   6   4       76.87       82.91      2.28 o
   6   6   4      877.58      915.56     13.33 o
   7   6   4     1051.65     1096.97     15.90 o
   8   6   4        1.32        1.07      1.51 o
   9   6   4       27.65       28.38      4.58 o
  10   6   4       27.94       31.04      4.39 o
  11   6   4        1.16        4.81      2.63 o
  -9   7   4       24.93       27.15      5.87 o
  -8   7   4       52.82       52.25      6.72 o
  -7   7   4        1.30        3.95      2.39 o
  -6   7   4       98.41       92.72      7.97 o
  -5   7   4       54.82       55.43      3.00 o
  -4   7   4     1183.73     1148.49     19.04 o
  -3   7   4     2161.59     2141.66     26.84 o
  -2   7   4       31.87       31.84      1.85 o
  -1   7   4      216.94      207.55      4.08 o
   0   7   4       34.47       29.95      1.54 o
   1   7   4        1.64        2.48      0.72 o
   2   7   4     1858.24     1838.52     21.67 o
   3   7   4      364.32      368.72      4.56 o
   4   7   4      141.40      140.94      2.59 o
   5   7   4      877.36      882.68     12.86 o
   6   7   4      183.67      181.18      4.27 o
   7   7   4       71.84       74.75      3.39 o
   8   7   4       39.56       41.77      5.44 o
   9   7   4      110.38      117.95      5.25 o
  10   7   4       26.52       23.50      4.48 o
  -9   8   4       13.59       12.29      4.71 o
  -8   8   4       23.92       12.57      4.90 o
  -7   8   4        2.26        8.73      3.09 o
  -6   8   4       21.91       21.45      3.64 o
  -5   8   4      190.55      182.98      6.62 o
  -4   8   4      408.09      387.13      8.01 o
  -3   8   4      359.26      346.33      6.57 o
  -2   8   4       26.88       26.46      2.25 o
  -1   8   4      347.45      364.92      6.19 o
   0   8   4        9.74       11.89      1.84 o
   1   8   4       49.79       44.64      2.69 o
   2   8   4      129.24      137.94      2.69 o
   3   8   4     1008.01     1001.22     11.00 o
   4   8   4      444.94      429.32      7.47 o
   5   8   4       45.20       44.16      3.47 o
   6   8   4      125.03      122.75      3.67 o
   7   8   4        7.81        7.78      1.60 o
   8   8   4      512.09      519.88     13.23 o
   9   8   4      176.22      183.70      7.66 o
  10   8   4       12.64       13.03      4.14 o
  -8   9   4        0.50       -0.92      4.04 o
  -7   9   4       53.92       47.21      8.94 o
  -6   9   4       19.87       15.36      3.51 o
  -5   9   4        3.90        2.64      2.12 o
  -4   9   4      116.68      112.27      4.23 o
  -3   9   4       52.87       55.37      3.01 o
  -2   9   4     1220.16     1185.16     17.81 o
  -1   9   4      781.57      773.01     12.46 o
   0   9   4      428.44      426.13      7.07 o
   1   9   4       13.47       13.42      1.41 o
   2   9   4      276.11      268.02      4.56 o
   3   9   4      144.93      141.61      3.14 o
   4   9   4     2007.67     1993.36     23.94 o
   5   9   4       20.19       21.19      1.87 o
   6   9   4      165.89      161.04      4.44 o
   7   9   4      173.04      168.07      7.20 o
   8   9   4       99.81       92.55      4.33 o
   9   9   4       13.17        8.88      2.28 o
  10   9   4        4.15        1.40      1.92 o
  -8  10   4        0.36        5.68      4.21 o
  -7  10   4       53.74       46.75      6.98 o
  -6  10   4       66.79       60.39      8.33 o
  -5  10   4       21.87       21.68      5.03 o
  -4  10   4       17.44       14.28      2.25 o
  -3  10   4      256.03      241.09      6.32 o
  -2  10   4      466.60      435.35      8.64 o
  -1  10   4        0.31        0.39      1.29 o
   0  10   4      255.44      243.59      5.16 o
   1  10   4        2.42       -0.49      1.06 o
   2  10   4       36.68       40.85      3.95 o
   3  10   4      264.76      264.02      5.08 o
   4  10   4       32.44       32.25      1.93 o
   5  10   4       77.35       84.48      5.57 o
   6  10   4      136.48      140.79      4.31 o
   7  10   4       42.70       41.63      2.74 o
   8  10   4       34.65       32.39      3.06 o
   9  10   4        0.17       -0.53      1.78 o
  10  10   4       61.08       59.29     11.66 o
  -7  11   4       20.79       24.38      6.15 o
  -6  11   4        2.74        0.15      2.87 o
  -5  11   4       38.70       35.37      5.12 o
  -4  11   4       40.49       41.21     10.27 o
  -3  11   4       57.24       45.78      3.50 o
  -2  11   4      279.95      283.97      9.40 o
  -1  11   4       11.33        5.98      2.47 o
   0  11   4      965.36      919.27     14.92 o
   1  11   4      573.83      562.68     10.34 o
   2  11   4       32.21       34.63      1.98 o
   3  11   4       43.83       52.02      2.39 o
   4  11   4       40.59       38.12      2.15 o
   5  11   4      538.60      523.63     11.50 o
   6  11   4      806.53      786.16     15.59 o
   7  11   4        2.06       -0.33      1.99 o
   8  11   4      118.90      125.16      5.87 o
   9  11   4       12.92       15.15      2.69 o
  10  11   4       30.99       32.95      5.25 o
  -7  12   4        0.13        1.80      4.41 o
  -6  12   4        8.46        2.80      4.74 o
  -5  12   4       73.80       79.09      6.32 o
  -4  12   4      221.77      214.03     15.88 o
  -3  12   4        7.43       11.25      2.56 o
  -2  12   4       85.45       81.86      4.44 o
  -1  12   4      145.64      142.07      4.90 o
   0  12   4      222.43      219.99      6.10 o
   1  12   4       63.94       58.90      3.27 o
   2  12   4       14.02       15.34      2.35 o
   3  12   4       15.51       15.34      2.48 o
   4  12   4        2.34        3.40      1.74 o
   5  12   4      429.45      428.60     10.48 o
   6  12   4        3.85        3.82      2.12 o
   7  12   4      136.67      138.70      5.88 o
   8  12   4       20.71       16.19      2.91 o
   9  12   4        8.63        8.68      2.97 o
  10  12   4       28.09       25.54      5.04 o
  -6  13   4        1.32       -0.86      4.39 o
  -5  13   4       84.57       69.90      8.53 o
  -4  13   4        1.04       -1.69      3.11 o
  -3  13   4       44.10       44.40      3.98 o
  -2  13   4       12.57        7.74      2.36 o
  -1  13   4        8.85        5.89      2.34 o
   0  13   4      231.03      229.53      6.46 o
   1  13   4       36.22       34.12      5.58 o
   2  13   4      549.70      528.42     11.97 o
   3  13   4       51.77       47.84      3.60 o
   4  13   4        1.82        3.99      4.06 o
   5  13   4       52.74       63.93      4.34 o
   6  13   4        0.61        1.73      2.17 o
   7  13   4      151.81      146.68      6.29 o
   8  13   4       32.19       38.11      6.89 o
   9  13   4        3.43        2.42      3.08 o
  10  13   4       18.06       22.44      5.15 o
  -5  14   4        0.02       -4.09      4.09 o
  -4  14   4       20.55        9.82      5.22 o
  -3  14   4      138.23      135.07      8.26 o
  -2  14   4       10.15       10.70      2.89 o
  -1  14   4       17.78       16.53      4.47 o
   0  14   4      110.37      119.12      6.45 o
   1  14   4      101.41       96.95      5.13 o
   2  14   4       14.46       13.08      2.84 o
   3  14   4        4.65        7.26      2.48 o
   4  14   4       13.29       10.81      3.82 o
   5  14   4        5.66        5.81      5.04 o
   6  14   4       23.04       20.37      4.07 o
   7  14   4        8.65       14.00      4.58 o
   8  14   4        6.38        7.58      4.23 o
   9  14   4       44.44       56.11      6.86 o
  -4  15   4       24.86       15.78      6.29 o
  -3  15   4       48.14       44.95      7.97 o
  -2  15   4       12.18       10.15      3.57 o
  -1  15   4       96.98      107.17     13.75 o
   0  15   4       50.57       47.66      6.46 o
   1  15   4       18.77       21.96      3.84 o
   2  15   4       25.14       32.81      4.72 o
   3  15   4       17.78       16.64      5.65 o
   4  15   4      298.35      305.82     11.82 o
   5  15   4       39.48       46.96      5.28 o
   6  15   4        2.14        7.93      4.44 o
   7  15   4        1.28        3.77      4.21 o
   8  15   4        3.30        2.17      3.72 o
  -3  16   4        2.07       -4.53      5.01 o
  -2  16   4        2.50       -0.62      5.04 o
  -1  16   4      147.71      151.97      8.16 o
   0  16   4       32.50       30.81      4.66 o
   1  16   4       20.45       15.33      4.03 o
   2  16   4       10.43       11.67      3.54 o
   3  16   4       11.68        8.89      5.52 o
   4  16   4       72.83       77.46      7.36 o
   5  16   4       21.00       20.13      5.57 o
   6  16   4        3.87        3.77      4.69 o
   7  16   4        0.51       -3.24      3.24 o
  -2  17   4       52.51       47.40      8.55 o
  -1  17   4       36.21       38.43      5.45 o
   0  17   4       24.72       34.25      5.21 o
   1  17   4       38.04       32.20      5.13 o
   2  17   4        1.04        4.18      4.76 o
   3  17   4       49.45       60.82      8.20 o
   4  17   4       40.31       48.07      7.53 o
   5  17   4        4.69        6.59      4.78 o
   6  17   4       31.38       42.75      7.26 o
   0  18   4       24.32       21.27      5.27 o
   1  18   4       52.91       53.75      6.20 o
   2  18   4       20.99       21.54      6.29 o
   3  18   4        0.26        3.86      4.71 o
  -2 -16   5        0.96       -3.45      5.34 o
  -1 -16   5        0.01       -4.76      4.76 o
  -4 -15   5       21.26       36.74      7.42 o
  -3 -15   5       12.78       14.16      4.26 o
  -2 -15   5        3.81        1.97      3.77 o
  -1 -15   5       19.72       18.02      4.67 o
   0 -15   5       57.72       46.24      8.71 o
   1 -15   5        6.99        0.02      5.82 o
   2 -15   5        2.25        2.63      5.25 o
  -5 -14   5       24.69       23.64      6.42 o
  -4 -14   5       31.36       37.32      7.26 o
  -3 -14   5        0.40        0.48      3.27 o
  -2 -14   5       92.32       93.85      6.75 o
  -1 -14   5       51.24       56.72     12.43 o
   0 -14   5        4.29       -0.25      4.99 o
   1 -14   5       28.21       24.44      4.88 o
   2 -14   5       12.21       12.09      5.71 o
   3 -14   5        5.50        8.83      5.50 o
   4 -14   5       35.06       39.56      7.21 o
  -6 -13   5       54.54       75.40      9.20 o
  -5 -13   5        0.51       -1.02      3.95 o
  -4 -13   5        1.09       -3.93      4.93 o
  -3 -13   5       33.30       23.37      4.32 o
  -2 -13   5      130.71      142.42      9.78 o
  -1 -13   5       38.91       34.95      4.65 o
   0 -13   5        0.88        0.30      2.34 o
   1 -13   5        1.80        4.06      3.35 o
   2 -13   5       53.08       59.11      6.05 o
   3 -13   5        9.43       17.84      5.66 o
   4 -13   5       19.11       10.24      5.04 o
   5 -13   5        3.83        0.65      4.69 o
  -7 -12   5       21.74       32.77      6.75 o
  -6 -12   5       20.76       23.43      5.85 o
  -5 -12   5       20.00       14.32      7.45 o
  -4 -12   5       15.30       21.29      3.49 o
  -3 -12   5      209.52      225.49      9.24 o
  -2 -12   5       99.73      117.13      6.75 o
  -1 -12   5       90.58      103.88      6.37 o
   0 -12   5       87.61       89.36      5.05 o
   1 -12   5        8.52        7.72      2.71 o
   2 -12   5        3.35        5.09      3.06 o
   3 -12   5       35.18       31.81      4.68 o
   4 -12   5        7.08        6.61      3.17 o
   5 -12   5       30.16       31.59      6.33 o
   6 -12   5       28.83       22.58      6.24 o
  -8 -11   5        3.10       -4.07      4.07 o
  -7 -11   5        4.70        6.31      4.97 o
  -6 -11   5       48.84       51.55      5.73 o
  -5 -11   5       98.61      110.33      6.27 o
  -4 -11   5      179.72      186.01      7.18 o
  -3 -11   5       16.58       14.31      2.96 o
  -2 -11   5       68.95       72.18      4.06 o
  -1 -11   5      157.11      174.75      6.47 o
   0 -11   5       52.78       54.35      3.92 o
   1 -11   5       11.87        8.40      2.41 o
   2 -11   5        3.80        5.33      3.00 o
   3 -11   5       84.31       66.35      7.76 o
   4 -11   5       24.93       30.33      3.81 o
   5 -11   5       11.24        8.48      2.77 o
   6 -11   5       11.62       11.92      3.90 o
   7 -11   5       16.13        8.02      5.11 o
  -8 -10   5        5.80        0.97      4.39 o
  -7 -10   5       41.53       36.16      5.07 o
  -6 -10   5       10.10       11.99      3.60 o
  -5 -10   5        2.60        0.64      1.89 o
  -4 -10   5       36.56       40.34      3.80 o
  -3 -10   5       38.90       46.47      3.80 o
  -2 -10   5      111.52      115.31      4.59 o
  -1 -10   5      216.48      220.68      7.67 o
   0 -10   5      106.55      105.59      4.84 o
   1 -10   5      129.02      129.16      5.28 o
   2 -10   5       43.42       48.87      4.69 o
   3 -10   5        2.11        1.07      2.11 o
   4 -10   5       65.23       63.46      4.42 o
   5 -10   5      100.15      104.77     10.01 o
   6 -10   5       43.65       40.53      3.94 o
   7 -10   5       89.40       95.16      6.58 o
   8 -10   5        2.87        4.67      4.41 o
  -9  -9   5       35.92       47.84      7.39 o
  -8  -9   5      106.65      104.24      9.34 o
  -7  -9   5        1.01       -0.98      2.81 o
  -6  -9   5        7.60        2.73      2.83 o
  -5  -9   5       24.13       17.18      2.45 o
  -4  -9   5      205.22      206.85      9.77 o
  -3  -9   5      806.46      803.07     14.10 o
  -2  -9   5      235.90      233.08      6.37 o
  -1  -9   5        5.99        4.66      1.63 o
   0  -9   5      112.24      117.67      3.84 o
   1  -9   5      176.22      169.96      5.02 o
   2  -9   5        8.14        7.35      1.80 o
   3  -9   5       31.56       23.14      3.30 o
   4  -9   5       57.15       51.82      3.76 o
   5  -9   5       38.86       35.08      3.66 o
   6  -9   5      110.95      124.51      5.52 o
   7  -9   5        9.52       13.56      2.73 o
   8  -9   5        0.58        4.11      4.71 o
  -9  -8   5       76.67       78.25      8.57 o
  -8  -8   5       38.94       35.77      6.38 o
  -7  -8   5       19.01       17.87      3.79 o
  -6  -8   5        8.81       17.36      3.54 o
  -5  -8   5       58.15       51.33      3.75 o
  -4  -8   5      250.64      259.21      7.53 o
  -3  -8   5      179.90      189.00      8.05 o
  -2  -8   5        4.38        7.24      1.73 o
  -1  -8   5        3.77        4.23      1.48 o
   0  -8   5      370.64      371.70      6.94 o
   1  -8   5      822.96      818.56     12.05 o
   2  -8   5        8.58       10.73      1.78 o
   3  -8   5       73.95       70.82      3.88 o
   4  -8   5       12.20       13.66      2.39 o
   5  -8   5       52.44       55.79      3.29 o
   6  -8   5      271.09      276.72      7.68 o
   7  -8   5        7.39        8.96      2.32 o
   8  -8   5       62.52       63.99      5.05 o
 -10  -7   5        2.86        1.06      3.95 o
  -9  -7   5      106.61      117.92     10.05 o
  -8  -7   5        9.83       12.30      3.57 o
  -7  -7   5      112.25      102.96      6.67 o
  -6  -7   5       83.05       74.41     11.80 o
  -5  -7   5       36.79       26.65      3.02 o
  -4  -7   5      255.24      242.36      5.68 o
  -3  -7   5       77.40       87.04      3.23 o
  -2  -7   5       51.70       56.53      2.56 o
  -1  -7   5     1623.59     1632.49     20.98 o
   0  -7   5      625.61      607.56      9.42 o
   1  -7   5       23.82       23.69      1.86 o
   2  -7   5      138.34      133.77      3.97 o
   3  -7   5        5.45        5.04      1.45 o
   4  -7   5       52.82       55.26      2.92 o
   5  -7   5       24.54       23.66      2.30 o
   6  -7   5       25.45       31.67      4.02 o
   7  -7   5       26.37       30.81      3.39 o
   8  -7   5      208.31      226.89      6.93 o
 -10  -6   5       26.48       27.43      6.12 o
  -9  -6   5        2.89        2.77      3.86 o
  -8  -6   5       19.41       23.10      9.87 o
  -7  -6   5       15.13       10.56      3.09 o
  -6  -6   5       30.04       24.84      4.82 o
  -5  -6   5        1.17        2.03      1.66 o
  -4  -6   5      135.00      138.82      4.45 o
  -3  -6   5       46.91       46.68      3.22 o
  -2  -6   5      636.51      639.74      8.90 o
  -1  -6   5      174.24      175.87      4.24 o
   0  -6   5       58.96       52.92      2.30 o
   1  -6   5       60.09       66.66      2.22 o
   2  -6   5      324.88      321.16      5.67 o
   3  -6   5      737.93      736.04     10.44 o
   4  -6   5        8.74        5.05      1.41 o
   5  -6   5       71.34       67.48      3.02 o
   6  -6   5       12.33       15.23      1.94 o
   7  -6   5       69.22       72.34      4.01 o
   8  -6   5      133.76      133.44      6.18 o
   9  -6   5        2.03        3.72      3.51 o
 -10  -5   5        2.22        3.30      4.51 o
  -9  -5   5        4.07        2.17      3.74 o
  -8  -5   5       17.59       13.28      3.42 o
  -7  -5   5      274.44      253.44      9.64 o
  -6  -5   5        2.74        2.17      2.20 o
  -5  -5   5      898.37      881.88     16.26 o
  -4  -5   5      639.72      635.55     11.07 o
  -3  -5   5       91.74       76.27      4.10 o
  -2  -5   5      886.70      886.24     12.28 o
  -1  -5   5        9.27       11.17      0.81 o
   0  -5   5     2942.31     2901.96     29.16 o
   1  -5   5     1449.52     1437.07     14.19 o
   2  -5   5       16.00       16.31      1.18 o
   3  -5   5       49.01       43.26      1.50 o
   4  -5   5      234.10      252.18      5.59 o
   5  -5   5       85.44       86.27      4.71 o
   6  -5   5        2.00        0.96      1.25 o
   7  -5   5       79.17       83.27      3.90 o
   8  -5   5        8.91        9.17      1.95 o
   9  -5   5      184.52      205.95     10.81 o
 -10  -4   5       97.62       86.77      8.83 o
  -9  -4   5       87.07       91.53      8.32 o
  -8  -4   5       14.62       14.27      5.30 o
  -7  -4   5        0.09       -2.01      2.01 o
  -6  -4   5      245.63      242.16      6.76 o
  -5  -4   5      108.52      111.76      6.58 o
  -4  -4   5       18.02       22.61      1.95 o
  -3  -4   5      790.94      809.32     15.29 o
  -2  -4   5        0.54        0.95      0.81 o
  -1  -4   5     2369.76     2322.99     27.65 o
   0  -4   5     2081.80     2074.27     24.66 o
   1  -4   5        0.86        0.85      0.51 o
   2  -4   5      287.01      282.43      3.42 o
   3  -4   5      332.48      349.48      4.15 o
   4  -4   5      742.48      746.09     10.17 o
   5  -4   5      688.52      706.99      9.83 o
   6  -4   5        5.20        4.96      1.06 o
   7  -4   5       36.38       36.97      2.61 o
   8  -4   5       13.69       17.10      1.80 o
   9  -4   5       52.86       61.01      5.59 o
  10  -4   5       57.06       62.19      5.68 o
 -10  -3   5      146.02      155.38     10.86 o
  -9  -3   5        0.32       -0.70      2.49 o
  -8  -3   5       10.02        8.38      2.91 o
  -7  -3   5       15.18       14.30      3.04 o
  -6  -3   5      342.66      333.49      8.03 o
  -5  -3   5      691.51      642.25     19.14 o
  -4  -3   5      423.59      418.02      7.78 o
  -3  -3   5      365.87      383.57      7.14 o
  -2  -3   5      277.30      277.25      4.97 o
  -1  -3   5      455.25      442.31      6.75 o
   0  -3   5     1233.74     1208.66     12.06 o
   1  -3   5      116.74      103.88      1.81 o
   2  -3   5     2618.85     2609.59     21.92 o
   3  -3   5     1197.56     1175.02     10.95 o
   4  -3   5      161.31      178.84      2.59 o
   5  -3   5       89.35       89.01      2.36 o
   6  -3   5       19.14       18.57      1.24 o
   7  -3   5       62.27       64.25      2.22 o
   8  -3   5       65.73       68.38      4.18 o
   9  -3   5       27.76       27.62      3.74 o
  10  -3   5        0.31       -0.90      2.45 o
 -10  -2   5       16.39        5.36      4.46 o
  -9  -2   5        0.70        3.83      2.63 o
  -8  -2   5      218.39      218.06      8.74 o
  -7  -2   5      340.61      331.19      9.03 o
  -6  -2   5        0.65        0.03      1.23 o
  -5  -2   5        6.52        7.43      1.42 o
  -4  -2   5      257.68      227.99      5.10 o
  -3  -2   5      136.96      147.42      4.73 o
  -2  -2   5      190.49      178.17      3.65 o
  -1  -2   5     1505.95     1534.14     18.60 o
   0  -2   5        7.22       11.16      0.77 o
   1  -2   5     3107.10     3090.32     26.76 o
   2  -2   5     1783.15     1802.44     15.28 o
   3  -2   5      227.93      228.15      2.82 o
   4  -2   5       21.91       18.96      0.88 o
   5  -2   5      255.37      240.35      4.23 o
   6  -2   5      277.86      286.22      4.12 o
   7  -2   5      657.85      648.83      8.81 o
   8  -2   5        0.55        1.28      1.07 o
   9  -2   5        4.74        6.82      2.40 o
  10  -2   5        0.47        0.07      2.20 o
 -10  -1   5        0.07        1.96      3.74 o
  -9  -1   5      101.08      103.67      7.81 o
  -8  -1   5      353.54      345.33     11.24 o
  -7  -1   5        0.48       -1.69      1.69 o
  -6  -1   5       14.06       14.04      1.58 o
  -5  -1   5        4.61        4.69      1.26 o
  -4  -1   5      246.84      247.30      4.68 o
  -3  -1   5      260.60      269.63      4.77 o
  -2  -1   5      527.16      538.73      7.67 o
  -1  -1   5      793.13      795.72     10.30 o
   0  -1   5      151.52      133.17      2.55 o
   1  -1   5     3051.22     3138.98     27.03 o
   2  -1   5     1470.97     1554.33     14.67 o
   3  -1   5     1213.02     1206.90     11.55 o
   4  -1   5      771.16      835.86      9.19 o
   5  -1   5      112.38      102.80      1.94 o
   6  -1   5      171.92      180.37      2.57 o
   7  -1   5       79.24       85.35      1.95 o
   8  -1   5       30.46       29.69      1.61 o
   9  -1   5       52.22       61.89      3.82 o
  10  -1   5       12.14       15.27      2.66 o
 -10   0   5        7.88        9.75      4.41 o
  -9   0   5       64.13       62.81      5.12 o
  -8   0   5      241.03      237.61      9.10 o
  -7   0   5       31.26       29.32      3.02 o
  -6   0   5      443.66      425.17      8.19 o
  -5   0   5      100.34       99.21      3.74 o
  -4   0   5      289.46      279.05      7.62 o
  -3   0   5       19.31       26.76      1.22 o
  -2   0   5       35.26       40.33      1.63 o
  -1   0   5      558.09      581.71      7.81 o
   0   0   5     1433.54     1475.28     16.10 o
   1   0   5     2109.71     2090.33     20.48 o
   2   0   5     1864.27     1816.01     17.06 o
   3   0   5     6757.76     7264.25     80.33 o
   4   0   5      422.16      450.57      5.70 o
   5   0   5      338.20      329.46      5.87 o
   6   0   5      107.85      106.34      2.10 o
   7   0   5       26.03       25.01      1.14 o
   8   0   5      575.87      609.72      9.36 o
   9   0   5      298.97      312.85      7.37 o
  10   0   5       33.34       33.67      3.00 o
 -10   1   5        7.77        7.44      4.07 o
  -9   1   5       62.74       66.79      6.33 o
  -8   1   5       10.67       12.01      4.12 o
  -7   1   5      418.21      432.21     10.59 o
  -6   1   5      332.60      331.18      8.50 o
  -5   1   5       39.40       46.36      2.38 o
  -4   1   5       64.74       65.88      2.46 o
  -3   1   5       35.28       37.37      1.29 o
  -2   1   5      526.85      487.11      5.91 o
  -1   1   5       31.82       16.21      0.87 o
   0   1   5       71.17       60.42      1.29 o
   1   1   5     3817.96     3921.77     37.55 o
   2   1   5     6108.61     6421.34     60.90 o
   3   1   5     2736.82     2967.59     33.41 o
   4   1   5     1000.95     1024.29     12.64 o
   5   1   5      683.82      640.93     15.32 o
   6   1   5      572.40      570.74     23.16 o
   7   1   5       42.62       52.81      1.41 o
   8   1   5      168.17      179.97      4.53 o
   9   1   5       48.39       49.66      4.78 o
  10   1   5       98.21      110.02      5.08 o
 -10   2   5        9.00       12.69      4.55 o
  -9   2   5       59.12       57.21      5.03 o
  -8   2   5       23.25       21.87      3.48 o
  -7   2   5      293.26      301.99      8.52 o
  -6   2   5      189.63      177.64      5.89 o
  -5   2   5      252.70      243.37      5.48 o
  -4   2   5      990.19      993.02     13.44 o
  -3   2   5      267.65      293.63      4.27 o
  -2   2   5      104.42      105.83      2.44 o
  -1   2   5       51.22       49.79      1.34 o
   0   2   5      753.83      758.15      7.92 o
   1   2   5     1151.12     1121.79     11.46 o
   2   2   5     1658.48     1560.52     16.36 o
   3   2   5     1547.62     1663.69     19.07 o
   4   2   5     2018.28     2011.05     22.91 o
   5   2   5     1506.99     1522.74     43.07 o
   6   2   5        1.14        0.79      2.31 o
   7   2   5        5.95        4.31      0.64 o
   8   2   5      299.07      270.96      5.63 o
   9   2   5        0.44        1.60      1.07 o
  10   2   5      312.80      309.80     10.24 o
 -10   3   5       97.50       92.83      8.53 o
  -9   3   5      145.69      151.73      9.98 o
  -8   3   5       78.72       76.42      5.35 o
  -7   3   5      101.60      101.57      4.84 o
  -6   3   5       95.46       94.17      5.25 o
  -5   3   5     1298.71     1297.77     19.09 o
  -4   3   5      143.15      146.61      3.56 o
  -3   3   5      519.30      549.96      6.83 o
  -2   3   5       15.52       18.82      1.04 o
  -1   3   5      245.29      263.15      3.66 o
   0   3   5     5570.20     5450.72     49.97 o
   1   3   5     2525.12     2613.18     25.74 o
   2   3   5     2480.12     2518.42     26.08 o
   3   3   5     1350.21     1436.84     14.14 o
   4   3   5      919.58      917.87     12.38 o
   5   3   5     1315.18     1367.33     20.64 o
   6   3   5       21.56       27.84      1.33 o
   7   3   5      163.39      167.95      4.84 o
   8   3   5        2.37        6.19      1.11 o
   9   3   5        2.65        5.00      2.55 o
  10   3   5      130.21      134.22      5.94 o
 -10   4   5       85.10       88.48      8.20 o
  -9   4   5       26.35       32.47      5.71 o
  -8   4   5        4.28       -0.59      2.53 o
  -7   4   5       48.02       57.62      3.94 o
  -6   4   5      133.79      134.86      6.38 o
  -5   4   5      450.76      434.30      8.28 o
  -4   4   5      103.30      103.37      3.04 o
  -3   4   5      165.35      171.00      3.14 o
  -2   4   5      459.92      481.33      6.12 o
  -1   4   5      945.93      989.24     10.86 o
   0   4   5      305.22      294.50      4.18 o
   1   4   5       14.98       14.06      0.77 o
   2   4   5       35.33       48.02      1.20 o
   3   4   5     1508.26     1438.20     14.31 o
   4   4   5      794.10      791.22     11.18 o
   5   4   5      362.95      383.07      5.26 o
   6   4   5      336.13      334.41      6.93 o
   7   4   5      321.16      338.63      5.02 o
   8   4   5        1.38        0.59      0.82 o
   9   4   5       15.14       17.29      1.94 o
  10   4   5       92.17       94.58      5.22 o
 -10   5   5        5.04        2.75      3.70 o
  -9   5   5        1.30       -0.32      3.47 o
  -8   5   5       98.86      101.65      8.08 o
  -7   5   5       42.70       40.16      3.66 o
  -6   5   5      171.88      167.68      6.13 o
  -5   5   5      331.71      332.52      9.19 o
  -4   5   5      323.79      322.47      6.00 o
  -3   5   5      498.14      491.21      7.01 o
  -2   5   5      664.19      670.63      8.70 o
  -1   5   5       58.10       53.50      1.62 o
   0   5   5     1846.22     1869.04     20.54 o
   1   5   5      384.98      379.29      5.64 o
   2   5   5     5543.88     5422.37     51.88 o
   3   5   5      114.14       95.58      1.82 o
   4   5   5      684.19      664.65      8.29 o
   5   5   5      429.67      435.18      8.53 o
   6   5   5       92.29       90.12      2.18 o
   7   5   5      409.47      407.68      6.82 o
   8   5   5       26.37       26.94      1.64 o
   9   5   5       17.57       14.74      2.80 o
  10   5   5       19.54       18.33      2.93 o
  -9   6   5        0.31        5.41      4.00 o
  -8   6   5      125.10      133.67      7.23 o
  -7   6   5       65.37       74.59      5.43 o
  -6   6   5       77.03       76.31      4.47 o
  -5   6   5      147.74      155.68      6.10 o
  -4   6   5       11.06       11.78      1.52 o
  -3   6   5      172.71      166.59      3.97 o
  -2   6   5        8.26        7.88      1.06 o
  -1   6   5      361.11      336.24      5.16 o
   0   6   5      347.77      324.22      4.88 o
   1   6   5      210.66      177.71      3.20 o
   2   6   5      824.89      837.70     10.12 o
   3   6   5       13.81       11.44      0.77 o
   4   6   5      339.35      350.57      5.11 o
   5   6   5      414.44      415.84      5.64 o
   6   6   5      249.03      236.31      4.67 o
   7   6   5       39.54       41.61      2.02 o
   8   6   5      119.26      118.35      3.43 o
   9   6   5      242.18      242.55     10.91 o
  10   6   5       20.38       24.80      3.81 o
  11   6   5        9.80        4.62      2.66 o
  -9   7   5       21.46       10.95      4.78 o
  -8   7   5        6.30        7.49      4.09 o
  -7   7   5        2.70        1.74      2.68 o
  -6   7   5       79.38       84.21      4.82 o
  -5   7   5      345.73      342.31      7.54 o
  -4   7   5      468.36      464.80      8.94 o
  -3   7   5        0.02       -0.14      1.12 o
  -2   7   5     1122.07     1067.29     13.19 o
  -1   7   5      393.10      379.13      6.22 o
   0   7   5        4.85        3.52      1.07 o
   1   7   5      294.78      286.07      4.87 o
   2   7   5      132.31      122.09      2.32 o
   3   7   5     1798.47     1741.54     16.66 o
   4   7   5     4061.21     4139.14     43.58 o
   5   7   5      190.75      179.88      3.63 o
   6   7   5      646.70      638.69      9.02 o
   7   7   5       60.79       65.84      3.01 o
   8   7   5      109.18      118.73      8.10 o
   9   7   5      304.33      310.43      8.71 o
  10   7   5        6.71        8.50      3.28 o
  -9   8   5        0.04        2.01      4.02 o
  -8   8   5       27.65       24.61      5.80 o
  -7   8   5       57.45       51.98      6.60 o
  -6   8   5      486.81      500.11     14.72 o
  -5   8   5        8.26        5.35      2.30 o
  -4   8   5      144.44      146.32      4.73 o
  -3   8   5      181.96      179.25      4.49 o
  -2   8   5      218.96      215.86      4.82 o
  -1   8   5      909.53      897.15     14.75 o
   0   8   5       44.83       44.67      2.11 o
   1   8   5       33.26       36.09      1.80 o
   2   8   5      182.83      173.24      3.44 o
   3   8   5     1411.05     1375.39     18.38 o
   4   8   5      711.30      690.23      8.68 o
   5   8   5      105.98      106.45      3.27 o
   6   8   5      422.07      397.34      7.38 o
   7   8   5       52.68       56.20      2.62 o
   8   8   5      233.57      245.63      5.84 o
   9   8   5       34.77       32.20      3.11 o
  10   8   5       76.01       75.10      6.96 o
  -8   9   5       15.53       15.18      5.36 o
  -7   9   5       35.85       38.89      6.59 o
  -6   9   5       72.42       73.64      8.71 o
  -5   9   5        7.78        9.86      2.62 o
  -4   9   5      254.36      253.14      6.52 o
  -3   9   5      315.56      299.82      6.94 o
  -2   9   5      504.33      470.79      8.89 o
  -1   9   5        0.02       -1.07      1.07 o
   0   9   5      407.67      394.57      6.74 o
   1   9   5       30.22       34.59      1.90 o
   2   9   5        9.18        9.27      1.14 o
   3   9   5      523.51      529.79      7.35 o
   4   9   5        2.55        3.64      1.14 o
   5   9   5      695.33      679.64     11.06 o
   6   9   5      454.25      455.27      8.37 o
   7   9   5       67.53       74.40      3.13 o
   8   9   5       56.85       57.38      3.00 o
   9   9   5        4.53        7.34      2.00 o
  10   9   5       22.06       16.95      4.39 o
  -8  10   5        1.63       -0.55      4.04 o
  -7  10   5        5.75       -0.74      3.88 o
  -6  10   5        0.89        1.11      2.88 o
  -5  10   5      125.39      123.65     10.93 o
  -4  10   5      256.59      254.51      6.78 o
  -3  10   5       41.11       47.96      3.22 o
  -2  10   5       80.85       82.24      3.61 o
  -1  10   5       29.94       31.59      2.37 o
   0  10   5       32.31       32.41      2.07 o
   1  10   5      136.54      130.34      3.57 o
   2  10   5      111.85      112.23      3.00 o
   3  10   5        3.05        0.48      1.14 o
   4  10   5       98.85      111.12      3.44 o
   5  10   5      412.93      393.40      7.70 o
   6  10   5        1.77        4.20      1.49 o
   7  10   5       60.37       62.87      3.12 o
   8  10   5       60.23       67.25      5.47 o
   9  10   5        4.30        4.42      2.02 o
  10  10   5       36.90       33.23      4.01 o
  -7  11   5       13.11       14.95      5.34 o
  -6  11   5       39.60       38.06      6.66 o
  -5  11   5      102.87      103.36      7.11 o
  -4  11   5       12.27        9.82      2.47 o
  -3  11   5       36.32       37.16      3.36 o
  -2  11   5      374.69      364.30     11.46 o
  -1  11   5       91.82       86.26      3.76 o
   0  11   5      176.09      161.27      5.33 o
   1  11   5        6.85        7.40      1.54 o
   2  11   5      207.03      217.50      4.45 o
   3  11   5       50.27       59.00      2.54 o
   4  11   5      106.32       97.64      3.18 o
   5  11   5       28.97       30.47      2.40 o
   6  11   5        1.82        3.55      1.67 o
   7  11   5      633.92      639.20     13.45 o
   8  11   5      106.27      100.79      5.10 o
   9  11   5       36.88       40.94      3.58 o
  10  11   5        0.39        8.94      3.49 o
  -6  12   5        1.61        2.22      4.67 o
  -5  12   5       12.74       16.36      4.14 o
  -4  12   5        3.78       10.19      3.49 o
  -3  12   5      196.92      196.64      6.82 o
  -2  12   5      178.08      172.47      6.22 o
  -1  12   5        5.26        5.06      2.06 o
   0  12   5        3.57        2.30      1.67 o
   1  12   5       22.15       18.19      1.89 o
   2  12   5      158.82      173.73      4.97 o
   3  12   5      254.82      256.67      6.33 o
   4  12   5       40.99       38.31      3.34 o
   5  12   5       94.64       95.63      4.70 o
   6  12   5      245.77      233.22      7.25 o
   7  12   5      261.28      267.77      8.03 o
   8  12   5        0.71        0.04      3.08 o
   9  12   5       21.52       26.71      3.78 o
  10  12   5       10.48       18.35      4.64 o
  -6  13   5        3.13       -3.77      3.77 o
  -5  13   5       25.59       16.64      5.99 o
  -4  13   5       90.64       83.98      6.81 o
  -3  13   5      264.52      288.05      8.74 o
  -2  13   5       12.36       13.62      2.79 o
  -1  13   5       54.59       51.99      3.93 o
   0  13   5        2.44        3.21      1.90 o
   1  13   5      111.17      115.71      6.77 o
   2  13   5      292.14      271.19     14.57 o
   3  13   5       10.05       12.84      2.59 o
   4  13   5      115.03      123.79      5.51 o
   5  13   5        2.11        0.85      2.01 o
   6  13   5       25.53       27.95      7.44 o
   7  13   5       23.66       21.42      3.06 o
   8  13   5        8.25        7.77      2.94 o
   9  13   5      127.42      144.51     10.83 o
  10  13   5       64.03       63.18      6.96 o
  -5  14   5        8.72       10.21      5.71 o
  -4  14   5       19.12       20.08      6.15 o
  -3  14   5       20.58       22.93      4.66 o
  -2  14   5        0.35        0.74      2.26 o
  -1  14   5      265.76      251.87      9.40 o
   0  14   5       82.62       86.78      5.77 o
   1  14   5        2.04       -1.17      2.18 o
   2  14   5        0.72       -1.36      2.03 o
   3  14   5        4.63        4.82      2.36 o
   4  14   5      145.12      141.87      7.53 o
   5  14   5      162.00      176.93     15.38 o
   6  14   5        5.57        8.48      3.11 o
   7  14   5       77.33       82.65      6.17 o
   8  14   5       29.63       37.37     13.88 o
   9  14   5       31.83       34.52      5.82 o
  -4  15   5        0.10       -3.84      4.88 o
  -3  15   5      106.64      109.63     10.54 o
  -2  15   5      155.09      166.01      8.24 o
  -1  15   5       54.62       56.11      5.34 o
   0  15   5        0.34        0.17      2.79 o
   1  15   5       12.54        6.04      2.65 o
   2  15   5        1.15       -2.19      2.19 o
   3  15   5       42.31       37.70      4.91 o
   4  15   5       99.85       88.76      8.25 o
   5  15   5       12.60       14.89      3.80 o
   6  15   5      130.87      145.35     10.38 o
   7  15   5        0.47        4.95      4.18 o
   8  15   5        1.01       -3.47      3.47 o
  -3  16   5        0.72        3.26      5.59 o
  -2  16   5       34.04       32.65      7.46 o
  -1  16   5       60.45       59.98      5.85 o
   0  16   5        8.53        5.34      5.11 o
   1  16   5      128.96      115.35      7.10 o
   2  16   5        0.35       -0.66      2.52 o
   3  16   5        3.09       -2.16      2.73 o
   4  16   5       12.83       10.36      5.80 o
   5  16   5       16.31        9.15      5.08 o
   6  16   5       89.79       78.32      8.57 o
   7  16   5       12.48       16.89      5.52 o
  -2  17   5        7.18        5.73      5.80 o
  -1  17   5       20.37       15.23      4.44 o
   0  17   5       55.25       73.62      9.71 o
   1  17   5        0.28        2.14      3.36 o
   2  17   5        3.51        0.99      4.55 o
   3  17   5        5.03        4.07      4.64 o
   4  17   5        1.47        6.56      4.92 o
   5  17   5       47.23       54.51      7.95 o
   6  17   5       10.31       11.21      5.08 o
   0  18   5       12.81       20.04      4.95 o
   1  18   5        2.18       -4.00      4.34 o
   2  18   5       18.61        9.04      5.73 o
   3  18   5       43.19       50.84      8.30 o
  -3 -15   6        2.32        4.43      3.62 o
  -2 -15   6       13.05       13.90      5.03 o
  -1 -15   6       15.37       16.50      6.68 o
   0 -15   6        1.33        1.80      5.20 o
   1 -15   6        5.03       -1.59      5.73 o
  -5 -14   6        1.50       -2.70      4.07 o
  -4 -14   6        0.55        3.79      4.83 o
  -3 -14   6       13.91       11.50      4.12 o
  -2 -14   6       15.03       15.16      4.20 o
  -1 -14   6        3.19        0.48      3.43 o
   0 -14   6       13.57        6.33      5.57 o
   1 -14   6        0.29       -2.59      4.99 o
   2 -14   6        7.97       -1.78      5.27 o
   3 -14   6       41.51       37.51      6.98 o
  -6 -13   6        9.91       22.95      6.42 o
  -5 -13   6       84.12       94.42      9.89 o
  -4 -13   6       14.84       16.09      5.51 o
  -3 -13   6       10.21       12.09      3.86 o
  -2 -13   6        1.84       -2.01      2.96 o
  -1 -13   6       16.20       12.14      3.76 o
   0 -13   6       45.02       45.31      4.33 o
   1 -13   6        5.67        4.90      3.32 o
   2 -13   6        0.70       -1.61      3.03 o
   3 -13   6        0.21       -0.21      4.62 o
   4 -13   6       14.09       24.01      6.56 o
   5 -13   6       32.90       31.73      6.35 o
  -6 -12   6       78.95       67.85      8.57 o
  -5 -12   6       96.89      113.94      8.52 o
  -4 -12   6       25.20       23.45      4.25 o
  -3 -12   6       12.45       12.30      3.45 o
  -2 -12   6       59.02       60.12      5.37 o
  -1 -12   6      140.55      144.98      6.38 o
   0 -12   6       24.89       19.37      3.30 o
   1 -12   6        5.68        3.94      3.27 o
   2 -12   6       11.26       18.15      4.17 o
   3 -12   6       88.53       77.06      6.37 o
   4 -12   6       49.83       45.52      7.14 o
   5 -12   6        9.44        6.35      4.76 o
   6 -12   6       15.24       25.47      6.22 o
  -7 -11   6       13.06        6.59      5.50 o
  -6 -11   6       76.20       82.52      8.94 o
  -5 -11   6       96.48      108.27      7.51 o
  -4 -11   6       34.03       33.34      3.37 o
  -3 -11   6      176.45      197.23     10.80 o
  -2 -11   6       63.73       63.94      4.48 o
  -1 -11   6        0.19       -0.13      2.20 o
   0 -11   6        4.95        5.39      2.33 o
   1 -11   6        3.11        1.98      2.14 o
   2 -11   6      143.23      160.78      8.25 o
   3 -11   6       77.20       76.55      5.96 o
   4 -11   6       37.88       39.35      4.86 o
   5 -11   6        1.59        2.60      3.51 o
   6 -11   6       39.58       45.09      5.52 o
   7 -11   6       39.72       32.10      6.47 o
  -8 -10   6       44.10       40.42      7.09 o
  -7 -10   6       41.83       47.03      7.58 o
  -6 -10   6        5.68       12.91      3.85 o
  -5 -10   6        3.77        4.13      2.93 o
  -4 -10   6       61.33       58.05      3.88 o
  -3 -10   6      436.96      446.87     11.27 o
  -2 -10   6        3.57        3.28      2.01 o
  -1 -10   6       16.52       16.94      2.81 o
   0 -10   6       11.03       11.15      2.42 o
   1 -10   6       99.88      106.91      5.00 o
   2 -10   6       95.19       89.29      6.80 o
   3 -10   6       19.26       21.98      3.09 o
   4 -10   6       16.77       14.29      2.93 o
   5 -10   6        4.91        8.10      3.24 o
   6 -10   6       56.84       53.04      5.31 o
   7 -10   6        0.35        0.26      3.18 o
   8 -10   6       31.25       28.29      5.87 o
  -8  -9   6       23.13       10.75      5.43 o
  -7  -9   6       65.04       69.61      7.79 o
  -6  -9   6        9.42       12.02      4.36 o
  -5  -9   6        6.22        4.63      4.28 o
  -4  -9   6      135.66      132.56      5.18 o
  -3  -9   6       30.23       32.22      2.99 o
  -2  -9   6      361.76      361.77      8.28 o
  -1  -9   6      329.41      333.10      7.76 o
   0  -9   6        7.11        5.15      2.02 o
   1  -9   6        2.00        3.32      1.70 o
   2  -9   6        2.69        3.62      1.69 o
   3  -9   6        0.98        1.50      1.90 o
   4  -9   6       65.74       60.07      4.01 o
   5  -9   6       76.10       71.99      4.45 o
   6  -9   6        4.62        3.38      2.39 o
   7  -9   6       52.26       60.41      5.25 o
   8  -9   6       28.07       27.50      5.59 o
  -9  -8   6        5.25        1.69      4.44 o
  -8  -8   6        0.91        0.67      4.21 o
  -7  -8   6       75.18       81.53      6.60 o
  -6  -8   6       69.66       63.58      5.75 o
  -5  -8   6       19.83       22.73      3.06 o
  -4  -8   6       77.89       68.05      4.24 o
  -3  -8   6      405.95      417.02      9.05 o
  -2  -8   6      657.55      635.69     12.37 o
  -1  -8   6      186.77      177.85      5.18 o
   0  -8   6        1.05        0.23      1.25 o
   1  -8   6        8.21        5.33      1.63 o
   2  -8   6       55.33       55.50      2.94 o
   3  -8   6      157.18      161.56      5.75 o
   4  -8   6       16.96       19.87      2.62 o
   5  -8   6       11.04       14.80      2.37 o
   6  -8   6       63.75       66.88      3.79 o
   7  -8   6       31.28       37.42      3.44 o
   8  -8   6       43.86       44.11      4.53 o
  -9  -7   6        0.23        6.17      4.71 o
  -8  -7   6       57.12       40.42      6.77 o
  -7  -7   6       66.40       52.17      5.42 o
  -6  -7   6        1.54        0.63      2.49 o
  -5  -7   6       35.61       31.96      3.24 o
  -4  -7   6       36.25       34.47      3.21 o
  -3  -7   6        1.86        1.87      1.33 o
  -2  -7   6      611.37      607.27     11.00 o
  -1  -7   6      134.39      132.65      3.93 o
   0  -7   6      468.40      472.76      8.04 o
   1  -7   6      649.25      658.94     12.14 o
   2  -7   6        4.63        2.76      1.35 o
   3  -7   6       53.97       48.37      3.19 o
   4  -7   6      334.38      321.45      7.26 o
   5  -7   6       56.93       53.89      3.06 o
   6  -7   6      399.33      401.19      9.36 o
   7  -7   6       60.22       67.51      3.84 o
   8  -7   6        0.01       -1.53      2.12 o
  -9  -6   6       45.12       46.54      7.12 o
  -8  -6   6        1.32       -2.19      3.88 o
  -7  -6   6        1.15        1.56      2.50 o
  -6  -6   6       11.61       14.33      4.48 o
  -5  -6   6       97.79       97.97      6.14 o
  -4  -6   6      758.02      741.43     12.96 o
  -3  -6   6      199.91      202.41      5.49 o
  -2  -6   6        3.00        3.80      1.06 o
  -1  -6   6      473.77      467.02      7.87 o
   0  -6   6     1341.89     1335.29     17.45 o
   1  -6   6      130.17      133.87      3.60 o
   2  -6   6       66.16       59.69      2.39 o
   3  -6   6      329.25      307.33      6.11 o
   4  -6   6       24.20       28.24      2.21 o
   5  -6   6      394.24      394.50      8.74 o
   6  -6   6        4.34        3.67      1.65 o
   7  -6   6        2.74        2.78      1.64 o
   8  -6   6        7.95        7.85      2.11 o
   9  -6   6      108.10      114.44      9.17 o
 -10  -5   6      103.04      115.80      9.98 o
  -9  -5   6       21.48       10.84      4.99 o
  -8  -5   6        4.63        3.54      2.63 o
  -7  -5   6       13.31       22.90      3.88 o
  -6  -5   6       32.17       24.23      3.68 o
  -5  -5   6      653.02      648.29     16.78 o
  -4  -5   6       11.77       16.19      2.05 o
  -3  -5   6       37.75       42.42      2.59 o
  -2  -5   6        6.20        6.35      1.47 o
  -1  -5   6      334.00      345.59      5.22 o
   0  -5   6     2603.77     2665.26     25.24 o
   1  -5   6        9.43        8.80      0.95 o
   2  -5   6      780.57      808.76     10.58 o
   3  -5   6        4.17        5.81      1.07 o
   4  -5   6        1.15        1.27      1.12 o
   5  -5   6      246.65      233.35      5.37 o
   6  -5   6       18.54       19.07      1.89 o
   7  -5   6      213.36      228.79      5.62 o
   8  -5   6      125.98      129.15      6.64 o
   9  -5   6        4.57        7.78      2.61 o
 -10  -4   6      180.14      190.32     12.36 o
  -9  -4   6        3.73        4.97      4.28 o
  -8  -4   6       57.69       53.41      5.27 o
  -7  -4   6       12.75        9.79      2.91 o
  -6  -4   6        7.94        5.11      1.92 o
  -5  -4   6      135.13      137.36      5.06 o
  -4  -4   6        0.04        0.26      1.23 o
  -3  -4   6     1019.54     1003.18     15.52 o
  -2  -4   6     2062.87     2056.82     25.25 o
  -1  -4   6     1505.31     1472.21     16.77 o
   0  -4   6      533.63      556.73      6.14 o
   1  -4   6      609.75      629.15      7.10 o
   2  -4   6       73.30       74.31      1.77 o
   3  -4   6      323.31      326.38      4.06 o
   4  -4   6      118.21      118.28      2.79 o
   5  -4   6        3.01        3.22      1.05 o
   6  -4   6       99.28      109.24      3.01 o
   7  -4   6      249.34      270.02      5.85 o
   8  -4   6        4.90        5.77      1.52 o
   9  -4   6       88.74       89.13      4.82 o
  10  -4   6       37.81       35.73      4.39 o
 -10  -3   6        0.14        6.38      4.37 o
  -9  -3   6       40.25       36.23      6.42 o
  -8  -3   6       72.04       65.29      5.46 o
  -7  -3   6        2.34        3.46      2.41 o
  -6  -3   6        1.47        1.12      1.70 o
  -5  -3   6        4.90        4.04      1.70 o
  -4  -3   6      101.60      102.22      3.63 o
  -3  -3   6     1194.56     1141.74     15.14 o
  -2  -3   6       73.10       71.00      2.49 o
  -1  -3   6      150.03      161.75      4.47 o
   0  -3   6       89.62       89.37      2.34 o
   1  -3   6      734.44      771.65      7.73 o
   2  -3   6     1068.24     1071.34     13.46 o
   3  -3   6      263.49      256.57      3.11 o
   4  -3   6      354.20      381.47      5.08 o
   5  -3   6        0.95        1.28      0.70 o
   6  -3   6       98.46      105.88      2.67 o
   7  -3   6      227.35      221.23      5.22 o
   8  -3   6       64.57       64.67      3.30 o
   9  -3   6      169.59      181.18      6.32 o
  10  -3   6       18.28       22.32      3.47 o
 -10  -2   6        3.97        1.53      4.58 o
  -9  -2   6       39.11       34.22      5.99 o
  -8  -2   6      159.57      153.52      7.74 o
  -7  -2   6       19.09       20.03      2.89 o
  -6  -2   6      603.29      612.87     12.35 o
  -5  -2   6        8.71       11.34      1.94 o
  -4  -2   6      102.12      101.67      3.44 o
  -3  -2   6      132.95      136.68      6.01 o
  -2  -2   6        1.00        1.92      0.90 o
  -1  -2   6     7198.26     7186.83     80.67 o
   0  -2   6     1514.63     1495.71     15.55 o
   1  -2   6        3.46        4.00      0.73 o
   2  -2   6        2.73        9.75      0.79 o
   3  -2   6      349.45      362.58      3.98 o
   4  -2   6      135.33      144.46      2.46 o
   5  -2   6       20.11       20.66      1.18 o
   6  -2   6      285.22      284.37      3.97 o
   7  -2   6       24.93       26.11      1.36 o
   8  -2   6      387.33      399.41     11.14 o
   9  -2   6      185.58      195.72      6.05 o
 -10  -1   6        1.97        4.30      4.14 o
  -9  -1   6       16.32       20.43      5.34 o
  -8  -1   6        6.13        7.46      3.79 o
  -7  -1   6      301.74      311.65      8.95 o
  -6  -1   6      170.16      165.63      4.21 o
  -5  -1   6      138.74      134.84      4.07 o
  -4  -1   6       54.54       57.29      2.59 o
  -3  -1   6       52.99       50.27      3.34 o
  -2  -1   6     3269.68     3267.23     37.91 o
  -1  -1   6     2293.03     2194.44     25.95 o
   0  -1   6       46.24       54.66      1.67 o
   1  -1   6      114.91      100.18      2.03 o
   2  -1   6      591.37      636.81      6.27 o
   3  -1   6      153.46      148.14      2.15 o
   4  -1   6      176.99      190.92      2.48 o
   5  -1   6       14.92       16.16      0.72 o
   6  -1   6       11.33       12.71      0.86 o
   7  -1   6       89.55       92.00      3.18 o
   8  -1   6      203.67      200.93      4.44 o
   9  -1   6       61.54       64.85      2.82 o
 -10   0   6        1.32       -0.62      3.60 o
  -9   0   6        0.97        1.29      3.79 o
  -8   0   6        3.63        2.23      2.67 o
  -7   0   6      353.67      342.73      9.41 o
  -6   0   6      274.79      268.27      9.24 o
  -5   0   6      256.86      244.70      4.95 o
  -4   0   6      440.55      427.40      7.10 o
  -3   0   6       20.22       23.08      1.50 o
  -2   0   6      953.18      890.23     10.83 o
  -1   0   6     1113.29     1072.94     13.50 o
   0   0   6      102.99       97.99      1.82 o
   1   0   6     4886.61     5005.64     47.96 o
   2   0   6     3022.26     3197.62     31.03 o
   3   0   6      433.28      484.17      5.45 o
   4   0   6        0.87        1.46      0.46 o
   5   0   6       19.90       27.05      1.20 o
   6   0   6      254.80      251.29      3.90 o
   7   0   6      220.71      220.86      7.08 o
   8   0   6      242.62      245.40      5.14 o
   9   0   6        5.13        8.44      1.92 o
 -10   1   6        0.69        0.25      3.56 o
  -9   1   6       32.69       22.48      5.34 o
  -8   1   6       55.63       53.93      4.87 o
  -7   1   6       28.54       30.43      3.23 o
  -6   1   6       22.02       20.20      2.71 o
  -5   1   6       83.96       86.03      3.29 o
  -4   1   6      186.42      188.08      4.08 o
  -3   1   6      291.38      265.25      4.87 o
  -2   1   6      902.18      881.21     10.69 o
  -1   1   6      881.11      931.67     10.95 o
   0   1   6     3694.33     3706.91     36.52 o
   1   1   6     5205.55     5437.26     51.94 o
   2   1   6      341.72      362.37      4.18 o
   3   1   6      118.97      118.37      1.80 o
   4   1   6      140.25      135.33      2.54 o
   5   1   6      151.62      152.22      5.67 o
   6   1   6      740.17      746.87     18.16 o
   7   1   6        3.20        2.94      2.00 o
   8   1   6       47.63       46.86      6.22 o
   9   1   6       25.55       30.73      3.27 o
 -10   2   6      131.61      147.92     10.19 o
  -9   2   6      102.78      102.35      8.57 o
  -8   2   6        1.00       -0.92      2.35 o
  -7   2   6       11.02        9.79      2.43 o
  -6   2   6       22.20       16.30      2.44 o
  -5   2   6      335.10      344.39      7.08 o
  -4   2   6      472.70      463.68      7.57 o
  -3   2   6      341.94      332.81      5.14 o
  -2   2   6      239.34      219.91      3.43 o
  -1   2   6        3.38        7.98      0.81 o
   0   2   6     1013.78      997.82     10.66 o
   1   2   6      617.02      648.00      7.12 o
   2   2   6     1144.77     1122.12     12.16 o
   3   2   6     2773.53     2923.50     30.12 o
   4   2   6      484.90      485.23      6.11 o
   5   2   6      384.24      392.87     14.79 o
   6   2   6       85.35       73.60      4.28 o
   7   2   6       77.01       84.79      9.15 o
   8   2   6       50.43       63.60      5.04 o
   9   2   6       96.32      101.66      5.04 o
  10   2   6       31.94       31.50      3.42 o
 -10   3   6       29.14       20.73      5.62 o
  -9   3   6       50.45       52.30      6.75 o
  -8   3   6       83.14       77.50     10.56 o
  -7   3   6      138.86      136.25      8.20 o
  -6   3   6       41.22       41.62      3.34 o
  -5   3   6       54.50       53.56      2.75 o
  -4   3   6      213.20      196.74      4.36 o
  -3   3   6      542.15      553.26      8.38 o
  -2   3   6      210.71      222.39      3.83 o
  -1   3   6      509.81      488.52      6.01 o
   0   3   6      900.99      932.76      9.34 o
   1   3   6     1509.27     1545.26     14.56 o
   2   3   6     6280.28     6114.02     53.86 o
   3   3   6       77.82       70.51      1.76 o
   4   3   6     1228.17     1200.44     14.12 o
   5   3   6        1.73        5.40      0.92 o
   6   3   6       58.31       51.57      1.35 o
   7   3   6      695.94      695.09     24.40 o
   8   3   6      173.59      173.75      7.79 o
   9   3   6       43.20       46.05      3.12 o
  -9   4   6       20.06       20.57      5.52 o
  -8   4   6      457.56      482.79     14.68 o
  -7   4   6       73.66       79.10      6.41 o
  -6   4   6       46.63       47.08      3.59 o
  -5   4   6        3.79        4.14      1.47 o
  -4   4   6        3.45        3.20      1.14 o
  -3   4   6      840.60      815.98     13.22 o
  -2   4   6      627.62      615.03      7.59 o
  -1   4   6      201.98      213.74      3.40 o
   0   4   6     1208.72     1207.44     13.72 o
   1   4   6     1256.51     1200.69     12.61 o
   2   4   6     1253.61     1277.12     13.04 o
   3   4   6       10.40        8.89      0.73 o
   4   4   6      808.64      856.18     10.66 o
   5   4   6     2610.36     2639.20     30.93 o
   6   4   6      311.74      340.49      5.52 o
   7   4   6      132.57      145.87      4.64 o
   8   4   6       11.91       12.95      1.21 o
   9   4   6       90.15       92.74      3.03 o
  -9   5   6       14.49       21.84      5.50 o
  -8   5   6       51.83       50.96      5.17 o
  -7   5   6       32.82       34.59      4.28 o
  -6   5   6      267.04      262.60      8.11 o
  -5   5   6      496.60      491.35     13.67 o
  -4   5   6       12.41       12.55      1.56 o
  -3   5   6       40.57       41.68      2.85 o
  -2   5   6       35.38       41.28      1.74 o
  -1   5   6      186.59      190.67      3.29 o
   0   5   6      379.90      362.01      5.19 o
   1   5   6     1045.84      964.01     12.63 o
   2   5   6      349.26      342.19      4.41 o
   3   5   6     1228.40     1176.90     12.14 o
   4   5   6     2260.99     2276.86     28.67 o
   5   5   6       94.07      100.54      2.26 o
   6   5   6       85.91       86.74      2.44 o
   7   5   6      472.25      453.28      7.38 o
   8   5   6        0.69       -0.01      0.87 o
   9   5   6      454.34      452.04     10.40 o
  10   5   6       47.75       47.26      3.54 o
  -9   6   6        6.07       -2.45      3.51 o
  -8   6   6       13.64       13.89      4.78 o
  -7   6   6      102.88       97.94      6.24 o
  -6   6   6      642.85      663.04     14.90 o
  -5   6   6       39.52       40.54      2.78 o
  -4   6   6       43.38       48.13      3.79 o
  -3   6   6       88.14       87.12      2.97 o
  -2   6   6      253.56      250.62      4.48 o
  -1   6   6     1486.32     1401.05     16.28 o
   0   6   6      756.16      724.84      9.15 o
   1   6   6      602.59      540.72      8.12 o
   2   6   6      951.58      973.20     10.56 o
   3   6   6      349.66      339.16      6.66 o
   4   6   6      977.21      975.34     11.11 o
   5   6   6        0.66        0.35      0.72 o
   6   6   6      299.94      306.77      4.91 o
   7   6   6       30.87       34.02      2.35 o
   8   6   6      129.70      131.77      4.28 o
   9   6   6      183.46      173.10      6.77 o
  10   6   6        0.17       -0.07      1.94 o
  -9   7   6       12.06        7.79      4.14 o
  -8   7   6        0.72        0.65      3.86 o
  -7   7   6       65.90       71.61      5.68 o
  -6   7   6      268.23      249.82      8.24 o
  -5   7   6        0.44       -1.38      1.44 o
  -4   7   6      234.35      226.86      5.84 o
  -3   7   6       97.17       99.72      3.29 o
  -2   7   6       33.96       27.83      1.87 o
  -1   7   6       28.71       28.42      2.10 o
   0   7   6        0.30        0.65      0.89 o
   1   7   6      161.86      154.63      3.09 o
   2   7   6      487.81      439.91      5.52 o
   3   7   6     1079.87     1039.83     10.56 o
   4   7   6        9.31        8.22      0.84 o
   5   7   6      358.29      356.97      5.70 o
   6   7   6      383.57      397.22      6.23 o
   7   7   6       11.14       11.88      1.38 o
   8   7   6       64.57       68.94      3.86 o
   9   7   6      102.09      100.43     22.24 o
  10   7   6       61.09       64.94      5.48 o
  -8   8   6       11.13       14.93      5.29 o
  -7   8   6       34.75       32.07     10.24 o
  -6   8   6      109.37      134.14      8.60 o
  -5   8   6      107.43       99.92      5.20 o
  -4   8   6      761.03      749.53     13.10 o
  -3   8   6        7.96       10.61      1.61 o
  -2   8   6       43.58       46.61      2.40 o
  -1   8   6      485.63      474.87      7.64 o
   0   8   6       22.26       24.24      1.65 o
   1   8   6     1976.53     1909.79     23.24 o
   2   8   6      141.04      131.84      2.94 o
   3   8   6      673.72      662.41      7.89 o
   4   8   6      777.77      772.90      9.51 o
   5   8   6      622.19      619.40     10.02 o
   6   8   6       92.10       91.29      3.84 o
   7   8   6        0.06        0.80      1.16 o
   8   8   6       72.97       70.27      3.08 o
   9   8   6       50.29       50.86      2.79 o
  10   8   6      105.25      109.49      5.71 o
  -8   9   6        4.20        8.09      4.62 o
  -7   9   6        9.37        3.70      4.44 o
  -6   9   6       29.85       33.61      4.59 o
  -5   9   6       57.51       61.88      5.99 o
  -4   9   6       57.72       55.14      3.28 o
  -3   9   6        0.36        2.38      1.56 o
  -2   9   6      221.14      209.55      5.48 o
  -1   9   6        2.07        1.60      1.50 o
   0   9   6       75.25       73.86      2.68 o
   1   9   6       22.39       22.20      1.67 o
   2   9   6       65.82       64.06      2.19 o
   3   9   6      575.83      588.49      7.98 o
   4   9   6      392.71      379.37      6.27 o
   5   9   6      472.52      454.92      8.24 o
   6   9   6        8.68        6.17      1.45 o
   7   9   6      192.69      170.34      4.63 o
   8   9   6      118.17      121.02      4.08 o
   9   9   6        5.86        5.52      1.75 o
  10   9   6       20.15       23.56      3.73 o
  -7  10   6       63.11       70.71      8.48 o
  -6  10   6       36.64       38.08      5.27 o
  -5  10   6      143.16      142.46      7.70 o
  -4  10   6        7.16        5.58      1.93 o
  -3  10   6      366.62      359.07      8.65 o
  -2  10   6      448.00      431.07      8.78 o
  -1  10   6       14.85       11.75      1.87 o
   0  10   6        0.09       -1.13      1.13 o
   1  10   6       70.20       61.55      3.29 o
   2  10   6      563.52      565.41      8.06 o
   3  10   6     1276.86     1269.44     16.43 o
   4  10   6        1.69        2.59      1.23 o
   5  10   6      627.72      632.70     12.20 o
   6  10   6       59.32       60.64      2.86 o
   7  10   6      109.24      111.83      4.90 o
   8  10   6       53.44       49.73      3.57 o
   9  10   6        0.18       -0.83      1.73 o
  10  10   6        2.56        2.36      3.93 o
  -7  11   6      140.74      155.80     11.65 o
  -6  11   6        0.80        0.32      4.37 o
  -5  11   6       79.45       79.19      6.97 o
  -4  11   6       15.85       16.97      2.86 o
  -3  11   6       77.07       67.61      7.39 o
  -2  11   6        7.03        3.39      2.36 o
  -1  11   6        2.20       -0.10      1.71 o
   0  11   6      121.04      118.01      4.22 o
   1  11   6      109.82      105.84      3.53 o
   2  11   6      320.84      316.77      6.10 o
   3  11   6       27.94       32.03      2.11 o
   4  11   6      167.34      169.75      4.77 o
   5  11   6      132.62      143.79      5.82 o
   6  11   6       97.97       96.56      3.78 o
   7  11   6      186.80      183.00      5.30 o
   8  11   6        7.34        7.80      2.01 o
   9  11   6       92.04       93.79      4.77 o
  -6  12   6       18.51       -1.27      4.83 o
  -5  12   6       59.38       62.21      6.08 o
  -4  12   6       74.16       62.88      6.26 o
  -3  12   6      176.18      171.74      6.51 o
  -2  12   6       10.84        9.12      2.42 o
  -1  12   6      386.22      372.74      8.45 o
   0  12   6       35.77       33.41      3.35 o
   1  12   6        1.95        0.89      1.61 o
   2  12   6      163.72      157.18      5.39 o
   3  12   6       17.57       17.22      1.91 o
   4  12   6      453.34      462.49      9.09 o
   5  12   6      205.07      220.76      5.81 o
   6  12   6        5.83        3.31      2.02 o
   7  12   6       54.04       55.75      3.84 o
   8  12   6        4.27        1.07      2.11 o
   9  12   6       27.78       23.72      3.68 o
  10  12   6       47.80       68.75      6.77 o
  -6  13   6       51.51       38.34      7.86 o
  -5  13   6       54.03       47.93      7.97 o
  -4  13   6        1.26        5.93      3.72 o
  -3  13   6       33.40       30.30      3.62 o
  -2  13   6       21.72       26.37      3.38 o
  -1  13   6        1.67        3.50      2.33 o
   0  13   6       23.36       18.21      2.78 o
   1  13   6       34.30       33.61      3.31 o
   2  13   6        5.89        3.46      2.95 o
   3  13   6      144.56      151.31      7.54 o
   4  13   6      112.90      119.57      5.41 o
   5  13   6        1.07        0.16      1.80 o
   6  13   6       25.88       26.16      3.16 o
   7  13   6       10.67        6.52      2.32 o
   8  13   6       36.70       37.89      4.37 o
   9  13   6       48.86       56.99     13.88 o
  10  13   6        1.18        1.43      3.26 o
  -5  14   6        2.82        2.91      5.04 o
  -4  14   6       26.38       27.45      6.89 o
  -3  14   6       52.27       46.47      5.82 o
  -2  14   6       85.10       78.82     10.04 o
  -1  14   6        5.00        6.59      2.85 o
   0  14   6        2.71        5.39      2.85 o
   1  14   6      157.81      168.12      9.87 o
   2  14   6       28.62       30.67      4.95 o
   3  14   6        0.32       -1.39      2.80 o
   4  14   6       45.38       50.81      5.03 o
   5  14   6        0.47        1.28      3.09 o
   6  14   6      253.57      266.26      8.56 o
   7  14   6       24.26       24.92      4.03 o
   8  14   6       35.82       41.01      9.59 o
   9  14   6        1.31        5.38      3.74 o
  -4  15   6       80.00       55.14      8.85 o
  -3  15   6       44.55       55.72      8.67 o
  -2  15   6       13.21        7.13      3.38 o
  -1  15   6        5.34       10.80      3.57 o
   0  15   6        3.20        5.18      3.03 o
   1  15   6       45.90       39.73      3.93 o
   2  15   6       77.20       82.60      6.62 o
   3  15   6        0.03       -1.27      2.75 o
   4  15   6       58.58       66.88      5.93 o
   5  15   6      166.21      170.67      8.66 o
   6  15   6       55.73       49.22      6.68 o
   7  15   6       15.02       12.59      4.60 o
   8  15   6       32.05       39.70      6.33 o
  -3  16   6        0.12       -2.36      4.78 o
  -2  16   6       66.10       67.15      9.31 o
  -1  16   6       29.66       25.28      5.94 o
   0  16   6       83.85       80.30      6.26 o
   1  16   6       59.01       56.77      5.46 o
   2  16   6       10.15        6.26      3.56 o
   3  16   6       39.49       32.90      5.11 o
   4  16   6       14.68       17.73      4.12 o
   5  16   6       44.04       40.72      6.79 o
   6  16   6       11.42       19.23      5.50 o
   7  16   6       22.69       21.33      5.25 o
  -1  17   6       34.41       30.21      5.11 o
   0  17   6        0.53        0.50      6.16 o
   1  17   6        0.51       -2.98      2.98 o
   2  17   6        0.53       -0.92      4.23 o
   3  17   6       14.26       19.64      5.75 o
   4  17   6       27.64       31.77      6.42 o
   5  17   6        0.01       -2.73      3.33 o
   6  17   6       21.83       24.66      5.85 o
   0  18   6       19.37       29.58      9.37 o
   1  18   6       12.16        8.02      5.25 o
   2  18   6       12.51       12.94      5.66 o
   3  18   6       26.68       27.73      6.47 o
  -4 -14   7       13.87       16.75      6.08 o
  -3 -14   7        1.19       -0.69      3.51 o
  -2 -14   7       10.28       12.53      4.11 o
  -1 -14   7       19.62        7.95      5.45 o
   0 -14   7       27.86       31.64      7.63 o
   1 -14   7        1.02        5.38      5.04 o
   2 -14   7        0.03       -0.05      5.34 o
   3 -14   7        2.91       -3.42      4.09 o
  -5 -13   7       42.32       61.38      8.57 o
  -4 -13   7       11.93        7.56      3.85 o
  -3 -13   7        8.28       10.26      3.86 o
  -2 -13   7        0.38       -0.05      3.29 o
  -1 -13   7        4.28        2.31      3.30 o
   0 -13   7       42.70       40.40      5.82 o
   1 -13   7        0.07        3.53      3.48 o
   2 -13   7       34.44       25.49      6.84 o
   3 -13   7       14.97       13.93      5.89 o
   4 -13   7        1.10        2.82      4.30 o
  -6 -12   7        5.81       12.71      5.71 o
  -5 -12   7        6.60       10.70      5.62 o
  -4 -12   7       36.34       42.65      5.25 o
  -3 -12   7       46.67       41.20      5.01 o
  -2 -12   7        1.25        0.41      2.88 o
  -1 -12   7        1.14        1.21      2.44 o
   0 -12   7       10.37        7.65      2.91 o
   1 -12   7       13.60       13.79      3.91 o
   2 -12   7       29.10       23.75      4.47 o
   3 -12   7        2.22        6.84      4.69 o
   4 -12   7       10.55       19.04      5.73 o
   5 -12   7       15.31       17.40      5.55 o
   6 -12   7       12.38        6.45      4.51 o
  -7 -11   7        0.43       -4.14      4.14 o
  -6 -11   7        1.18        1.87      4.67 o
  -5 -11   7       25.93       31.41      7.86 o
  -4 -11   7      123.54      110.06      6.80 o
  -3 -11   7      142.59      132.30      7.25 o
  -2 -11   7        2.22        2.43      2.89 o
  -1 -11   7       21.85       30.59      3.68 o
   0 -11   7        9.46        5.70      2.46 o
   1 -11   7       39.96       41.11      5.03 o
   2 -11   7      123.31      122.64      7.41 o
   3 -11   7       33.80       37.88      4.91 o
   4 -11   7      249.90      276.79     26.03 o
   5 -11   7       25.41       26.37      5.82 o
   6 -11   7        2.25        5.34      3.74 o
   7 -11   7        1.22        3.42      4.14 o
  -7 -10   7        8.49       -1.59      4.32 o
  -6 -10   7      138.74      141.03      8.72 o
  -5 -10   7       39.77       38.66      5.08 o
  -4 -10   7        4.69        2.95      2.36 o
  -3 -10   7       19.17       15.59      3.92 o
  -2 -10   7       28.69       23.66      3.33 o
  -1 -10   7       91.81       94.75      5.02 o
   0 -10   7        0.63       -1.78      1.78 o
   1 -10   7        6.39        4.60      2.24 o
   2 -10   7        0.94        2.92      3.69 o
   3 -10   7      186.69      197.97     10.19 o
   4 -10   7      119.09      117.24      5.82 o
   5 -10   7        1.91       -0.11      2.17 o
   6 -10   7        7.49        3.74      3.44 o
   7 -10   7       11.50        8.64      4.64 o
   8 -10   7       32.69       19.67      5.04 o
  -8  -9   7       25.00       20.80      5.92 o
  -7  -9   7      115.75      119.89     10.56 o
  -6  -9   7       59.43       58.65      6.06 o
  -5  -9   7        1.17       -2.27      2.61 o
  -4  -9   7        6.01        4.85      2.47 o
  -3  -9   7      140.03      147.77      6.14 o
  -2  -9   7      874.27      864.81     15.19 o
  -1  -9   7       18.57       15.40      5.00 o
   0  -9   7       55.15       57.51      3.83 o
   1  -9   7        3.47        4.48      1.85 o
   2  -9   7        4.96        4.89      2.12 o
   3  -9   7      129.58      131.45      5.75 o
   4  -9   7       32.77       39.32      3.84 o
   5  -9   7       96.39       90.02      4.99 o
   6  -9   7      194.64      192.51      7.10 o
   7  -9   7       14.18       18.56      3.94 o
   8  -9   7        1.92        2.96      4.00 o
  -8  -8   7       24.21       20.43      6.33 o
  -7  -8   7      114.23      119.72     18.26 o
  -6  -8   7       22.96       12.77      3.83 o
  -5  -8   7       98.67      105.26      6.21 o
  -4  -8   7      503.56      506.95     18.03 o
  -3  -8   7       77.81       81.49      4.07 o
  -2  -8   7        0.73        1.49      1.49 o
  -1  -8   7        5.90        4.19      1.65 o
   0  -8   7       22.57       20.84      2.31 o
   1  -8   7       81.10       87.38      3.73 o
   2  -8   7       23.67       24.69      2.37 o
   3  -8   7        0.04       -1.28      2.82 o
   4  -8   7       38.20       41.92      3.38 o
   5  -8   7      278.49      289.65      8.27 o
   6  -8   7       97.96       98.80      7.12 o
   7  -8   7        4.52        5.91      2.37 o
   8  -8   7        5.21        6.76      4.98 o
  -9  -7   7        8.93       13.59      4.97 o
  -8  -7   7       17.67       13.20      5.62 o
  -7  -7   7        1.91        0.47      2.73 o
  -6  -7   7       63.59       61.74      5.64 o
  -5  -7   7      183.23      190.03     11.23 o
  -4  -7   7      241.44      252.80      7.73 o
  -3  -7   7      140.11      131.09      6.10 o
  -2  -7   7       39.24       40.60      3.21 o
  -1  -7   7       19.09       24.14      1.94 o
   0  -7   7      519.74      514.06     10.60 o
   1  -7   7       42.23       41.49      2.73 o
   2  -7   7      121.61      122.91      4.05 o
   3  -7   7        2.33        0.35      1.66 o
   4  -7   7        1.95        2.78      1.69 o
   5  -7   7      286.63      288.43     15.21 o
   6  -7   7       25.82       26.60      2.69 o
   7  -7   7      180.64      173.16      6.84 o
   8  -7   7       43.04       39.55      3.34 o
  -9  -6   7        0.75        1.02      4.09 o
  -8  -6   7       74.19       82.06      8.83 o
  -7  -6   7       27.13       28.03      4.58 o
  -6  -6   7        1.16        1.06      2.43 o
  -5  -6   7      336.71      343.37      9.23 o
  -4  -6   7       55.61       50.11      3.59 o
  -3  -6   7      513.48      529.83     10.24 o
  -2  -6   7       56.70       57.48      3.09 o
  -1  -6   7       54.84       50.85      3.51 o
   0  -6   7        1.88       -0.42      1.06 o
   1  -6   7        6.20        2.67      1.33 o
   2  -6   7       47.70       48.65      2.49 o
   3  -6   7       95.20       91.52      4.00 o
   4  -6   7       88.15       83.17      3.71 o
   5  -6   7       21.05       20.11      2.17 o
   6  -6   7      172.53      168.99      5.40 o
   7  -6   7      169.39      179.29      7.83 o
   8  -6   7       12.64        8.68      2.31 o
   9  -6   7        0.41       -1.29      3.79 o
  -9  -5   7        0.10        1.06      4.04 o
  -8  -5   7       58.69       59.62      5.73 o
  -7  -5   7        2.96       -2.08      3.49 o
  -6  -5   7       14.28       14.63      3.40 o
  -5  -5   7       24.55       22.90      3.44 o
  -4  -5   7      292.07      304.82      7.21 o
  -3  -5   7     1159.23     1126.48     17.61 o
  -2  -5   7       23.84       21.63      1.88 o
  -1  -5   7        0.05       -0.40      0.75 o
   0  -5   7       37.24       34.21      1.81 o
   1  -5   7      216.01      222.32      3.74 o
   2  -5   7      445.95      456.28      6.50 o
   3  -5   7       66.75       74.85      2.46 o
   4  -5   7       12.59       15.25      1.87 o
   5  -5   7       43.90       47.41      2.97 o
   6  -5   7       89.64       86.54      3.40 o
   7  -5   7      169.50      175.40      4.91 o
   8  -5   7        0.96       -0.72      1.62 o
   9  -5   7      100.40       98.46      6.94 o
  -9  -4   7       78.96       76.86      8.57 o
  -8  -4   7       77.20       68.03     10.68 o
  -7  -4   7       18.84       14.45      3.36 o
  -6  -4   7       26.33       25.72      3.10 o
  -5  -4   7       39.60       38.24      3.15 o
  -4  -4   7      375.10      376.69      9.09 o
  -3  -4   7      761.12      744.36     12.57 o
  -2  -4   7      158.48      154.65      3.95 o
  -1  -4   7     1262.10     1248.69     14.76 o
   0  -4   7      478.28      499.09      7.31 o
   1  -4   7        0.79        0.80      0.69 o
   2  -4   7       31.71       36.07      1.37 o
   3  -4   7       40.10       33.18      1.52 o
   4  -4   7      413.44      421.72      6.24 o
   5  -4   7     1018.40     1018.11     13.81 o
   6  -4   7       58.89       60.25      2.65 o
   7  -4   7       13.49       11.00      2.17 o
   8  -4   7      106.93      120.09      5.26 o
   9  -4   7      142.38      141.01      6.02 o
  -9  -3   7       32.70       27.22      6.35 o
  -8  -3   7        0.05       -0.89      2.35 o
  -7  -3   7        4.79        3.76      2.20 o
  -6  -3   7      117.97      112.11      4.83 o
  -5  -3   7      296.87      306.02      7.94 o
  -4  -3   7      372.97      359.26      8.70 o
  -3  -3   7       86.97       85.03      3.63 o
  -2  -3   7     1124.79     1119.62     15.03 o
  -1  -3   7     3210.73     3212.77     37.76 o
   0  -3   7       81.22       80.67      1.95 o
   1  -3   7       49.53       51.07      1.79 o
   2  -3   7      456.02      465.49      5.56 o
   3  -3   7      177.50      178.54      3.11 o
   4  -3   7     2360.53     2344.89     34.77 o
   5  -3   7       72.53       80.30      2.63 o
   6  -3   7        3.97        4.98      1.50 o
   7  -3   7       11.40       16.83      1.39 o
   8  -3   7      178.15      174.25      5.41 o
   9  -3   7       85.46       77.84      4.07 o
 -10  -2   7        7.16        6.70      4.51 o
  -9  -2   7       21.33       26.14      5.89 o
  -8  -2   7        2.38       -2.27      2.47 o
  -7  -2   7      150.78      143.26      9.45 o
  -6  -2   7      452.31      462.80      9.37 o
  -5  -2   7        2.58        3.69      1.59 o
  -4  -2   7       98.42      103.27      3.91 o
  -3  -2   7       12.27        9.20      1.37 o
  -2  -2   7      862.42      861.01     11.96 o
  -1  -2   7     2040.49     2054.44     24.92 o
   0  -2   7       32.54       32.92      1.30 o
   1  -2   7     1803.51     1789.74     18.58 o
   2  -2   7        8.41        9.96      0.77 o
   3  -2   7       32.16       40.26      1.29 o
   4  -2   7      273.19      266.43      3.86 o
   5  -2   7       15.33       18.27      1.22 o
   6  -2   7      358.68      356.03      5.16 o
   7  -2   7      156.79      159.76      3.94 o
   8  -2   7        1.39        1.66      1.18 o
   9  -2   7       30.39       28.22      2.35 o
 -10  -1   7        2.33        0.62      4.02 o
  -9  -1   7       73.80       73.93      8.07 o
  -8  -1   7        9.84       16.25      4.12 o
  -7  -1   7       95.53      103.12      5.28 o
  -6  -1   7       13.21       15.54      1.86 o
  -5  -1   7       50.34       49.08      2.72 o
  -4  -1   7       85.56       83.10      3.40 o
  -3  -1   7      344.14      357.04      6.29 o
  -2  -1   7      726.31      751.10     10.59 o
  -1  -1   7      652.12      656.44      9.30 o
   0  -1   7     4773.37     4788.64     50.47 o
   1  -1   7      146.43      136.68      2.27 o
   2  -1   7       20.49       28.96      1.62 o
   3  -1   7      357.09      375.84      4.79 o
   4  -1   7       35.50       33.09      1.13 o
   5  -1   7      107.23      101.64      1.99 o
   6  -1   7      830.07      846.70      9.25 o
   7  -1   7        8.47        8.94      1.26 o
   8  -1   7      184.25      186.24      5.48 o
   9  -1   7       39.76       42.12      5.50 o
 -10   0   7       70.27       70.67      8.16 o
  -9   0   7        7.80       10.49      4.62 o
  -8   0   7        0.50       -2.33      2.33 o
  -7   0   7        6.23        7.26      2.26 o
  -6   0   7        0.56       -0.08      1.42 o
  -5   0   7      345.60      346.64      6.39 o
  -4   0   7      670.14      615.61      9.55 o
  -3   0   7       70.37       61.85      2.68 o
  -2   0   7      389.45      362.44      5.53 o
  -1   0   7      121.12      110.55      2.47 o
   0   0   7     1218.14     1166.81     14.57 o
   1   0   7     2360.67     2456.41     24.37 o
   2   0   7      715.09      728.01      7.49 o
   3   0   7     2025.75     2162.98     21.88 o
   4   0   7      204.94      205.94      2.62 o
   5   0   7       32.30       33.78      1.73 o
   6   0   7      237.27      219.68      4.12 o
   7   0   7       58.20       54.97      4.90 o
   8   0   7      501.45      547.43     23.29 o
   9   0   7       28.44       28.62      1.80 o
 -10   1   7       38.24       37.78      6.49 o
  -9   1   7       50.75       45.04      6.75 o
  -8   1   7        0.69        0.67      2.55 o
  -7   1   7      158.18      163.60      8.43 o
  -6   1   7        8.74        8.72      1.83 o
  -5   1   7       19.30       16.46      2.31 o
  -4   1   7       58.89       57.59      2.18 o
  -3   1   7       18.47       15.14      1.32 o
  -2   1   7     1574.25     1547.11     17.76 o
  -1   1   7     1020.01      941.68     11.26 o
   0   1   7       32.02       29.22      1.46 o
   1   1   7      133.26      115.99      2.19 o
   2   1   7     1650.24     1688.45     16.56 o
   3   1   7      836.52      934.72      9.10 o
   4   1   7       69.24       90.29      1.98 o
   5   1   7     1210.61     1258.12     13.86 o
   6   1   7      128.22      130.75      5.81 o
   7   1   7     1117.80     1137.51     29.75 o
   8   1   7      461.11      468.39     25.94 o
   9   1   7        9.49        7.81      4.30 o
  10   1   7       29.22       30.41      3.03 o
  -9   2   7        0.18        4.46      4.02 o
  -8   2   7      227.38      255.65     10.14 o
  -7   2   7        4.01        2.79      2.04 o
  -6   2   7       87.98       87.51      4.53 o
  -5   2   7      108.58      107.89      3.83 o
  -4   2   7        2.06        2.60      1.12 o
  -3   2   7     2730.10     2704.03     27.28 o
  -2   2   7     1083.36     1015.84     11.25 o
  -1   2   7      581.25      562.41      7.36 o
   0   2   7       48.06       33.69      1.96 o
   1   2   7      490.74      500.30      6.36 o
   2   2   7     3117.44     3293.54     31.92 o
   3   2   7      323.37      309.52      3.68 o
   4   2   7        0.20        1.71      0.89 o
   5   2   7       63.06       66.22      1.41 o
   6   2   7       21.65       27.60      3.17 o
   7   2   7      247.47      244.02      8.85 o
   8   2   7       64.05       62.10      8.82 o
   9   2   7       59.72       54.47      7.23 o
  10   2   7      129.27      126.73      5.71 o
  -9   3   7       21.32       28.96      5.75 o
  -8   3   7      254.53      268.11     10.59 o
  -7   3   7      189.46      194.71      7.21 o
  -6   3   7      130.87      135.62      5.62 o
  -5   3   7       65.45       64.49      3.08 o
  -4   3   7       23.13       15.71      1.61 o
  -3   3   7      571.86      536.07      8.43 o
  -2   3   7      275.29      274.34      4.60 o
  -1   3   7      302.05      298.88      4.23 o
   0   3   7     3855.71     3779.16     36.62 o
   1   3   7     1983.05     1970.49     18.45 o
   2   3   7      142.42      159.68      2.32 o
   3   3   7       26.91       24.17      0.88 o
   4   3   7      377.64      386.26      6.10 o
   5   3   7      289.37      295.04      4.11 o
   6   3   7      414.45      411.44      7.23 o
   7   3   7      126.37      116.84      8.64 o
   8   3   7        9.30        6.94      2.69 o
   9   3   7      520.65      565.13     18.72 o
  10   3   7       71.34       72.56      4.53 o
  -9   4   7       79.90       85.73      8.57 o
  -8   4   7       41.17       47.92      5.12 o
  -7   4   7       22.93       25.11      3.90 o
  -6   4   7       77.96       78.84      4.58 o
  -5   4   7        7.86        6.48      1.66 o
  -4   4   7       60.29       52.52      2.45 o
  -3   4   7      106.02      111.04      3.22 o
  -2   4   7       61.09       57.58      2.03 o
  -1   4   7     4943.29     4942.29     49.05 o
   0   4   7     2148.83     2127.54     23.30 o
   1   4   7      317.00      309.58      4.17 o
   2   4   7      554.41      596.40      6.82 o
   3   4   7       19.69       22.71      0.93 o
   4   4   7      708.12      706.31      9.12 o
   5   4   7      270.02      292.16      4.97 o
   6   4   7       27.52       24.59      1.18 o
   7   4   7       58.82       57.50      1.69 o
   8   4   7       14.74       16.78      5.13 o
   9   4   7       79.04       81.78      5.07 o
  10   4   7        0.04       -1.06      2.22 o
  -9   5   7        0.05        2.29      4.00 o
  -8   5   7        0.16       -3.42      3.42 o
  -7   5   7       27.79       28.86      6.01 o
  -6   5   7      215.82      219.74      8.34 o
  -5   5   7       53.42       51.96      2.96 o
  -4   5   7      136.03      137.55      3.91 o
  -3   5   7        2.41        5.23      1.24 o
  -2   5   7       34.17       31.20      1.66 o
  -1   5   7     1378.60     1341.84     14.69 o
   0   5   7      248.29      241.79      4.01 o
   1   5   7     1734.49     1749.65     19.79 o
   2   5   7     1135.80     1133.58     12.02 o
   3   5   7      248.03      253.09      3.49 o
   4   5   7      121.84      122.98      2.63 o
   5   5   7       11.26       14.86      1.00 o
   6   5   7      566.25      571.80      7.72 o
   7   5   7       27.90       35.41      1.86 o
   8   5   7      177.02      173.17      4.40 o
   9   5   7       36.94       32.94      1.96 o
  -9   6   7       26.48       22.72      5.55 o
  -8   6   7       29.90       17.77      5.43 o
  -7   6   7        8.33        8.98      3.12 o
  -6   6   7       30.29       27.81      3.38 o
  -5   6   7      182.78      197.39      5.59 o
  -4   6   7      515.14      498.77      9.53 o
  -3   6   7      133.32      124.91      3.62 o
  -2   6   7        8.64        6.19      1.13 o
  -1   6   7       15.42       15.17      1.31 o
   0   6   7      807.99      784.26      9.90 o
   1   6   7     5088.66     5005.13     52.74 o
   2   6   7       90.34       84.07      1.91 o
   3   6   7     1027.21      995.38     12.19 o
   4   6   7        1.92        2.04      0.61 o
   5   6   7      119.17      114.61      3.38 o
   6   6   7      233.12      250.92      4.83 o
   7   6   7      258.44      257.24      4.38 o
   8   6   7       37.34       39.18      1.90 o
   9   6   7       35.67       37.34      3.17 o
  -8   7   7        6.35        5.68      4.48 o
  -7   7   7       14.95       20.95      3.85 o
  -6   7   7        3.18        3.08      2.72 o
  -5   7   7       62.18       58.76      3.40 o
  -4   7   7      229.79      229.78      6.05 o
  -3   7   7       29.57       30.47      2.16 o
  -2   7   7      106.00      105.93      3.34 o
  -1   7   7       67.40       69.43      2.51 o
   0   7   7      897.04      832.86     11.44 o
   1   7   7      670.80      642.39      9.13 o
   2   7   7        0.03       -0.18      0.70 o
   3   7   7      794.49      790.44     10.83 o
   4   7   7      690.13      674.22      9.08 o
   5   7   7      299.05      298.05      5.39 o
   6   7   7        2.76        3.87      0.98 o
   7   7   7        3.51        2.60      0.97 o
   8   7   7      183.41      196.58      4.64 o
   9   7   7      120.08      131.92      4.84 o
  10   7   7       48.58       37.60      4.04 o
  -8   8   7        0.62        1.48      4.41 o
  -7   8   7       17.70       20.10      5.50 o
  -6   8   7       55.22       52.04      5.16 o
  -5   8   7       57.99       58.53      4.38 o
  -4   8   7        0.27        0.57      1.62 o
  -3   8   7      130.69      126.11      3.94 o
  -2   8   7      511.86      507.43      8.66 o
  -1   8   7        2.78        4.17      1.22 o
   0   8   7      315.69      309.99      5.69 o
   1   8   7      394.04      382.83      6.41 o
   2   8   7     1085.85     1080.10     12.94 o
   3   8   7     2612.45     2550.07     27.55 o
   4   8   7        0.52       -0.57      1.00 o
   5   8   7       98.53       94.99      3.12 o
   6   8   7      387.54      378.75      7.02 o
   7   8   7       16.84       16.49      1.66 o
   8   8   7      471.44      468.69      8.50 o
   9   8   7      103.06      113.04      9.39 o
  10   8   7       16.35       16.87      2.79 o
  -8   9   7       26.79       24.08      6.05 o
  -7   9   7      139.13      153.24     11.51 o
  -6   9   7        0.94       -2.08      2.74 o
  -5   9   7       14.41       18.10      3.71 o
  -4   9   7       72.69       73.12      3.82 o
  -3   9   7       12.57        7.26      1.89 o
  -2   9   7      566.70      534.23     10.00 o
  -1   9   7      765.03      739.48     12.41 o
   0   9   7      128.47      124.81      3.55 o
   1   9   7       53.01       57.06      2.62 o
   2   9   7      247.86      232.27      4.32 o
   3   9   7      448.71      445.28      7.13 o
   4   9   7        2.17        2.36      1.23 o
   5   9   7      277.06      286.83      6.04 o
   6   9   7       96.06       92.34      3.37 o
   7   9   7      141.17      141.17      4.13 o
   8   9   7       83.92       90.24      3.78 o
   9   9   7       11.41       17.42      2.00 o
  10   9   7       41.15       42.61      4.08 o
  -7  10   7       54.53       64.36      8.55 o
  -6  10   7        3.53        5.44      3.34 o
  -5  10   7       53.82       45.60      5.18 o
  -4  10   7        7.90        5.18      2.04 o
  -3  10   7       65.92       57.95      3.76 o
  -2  10   7        0.26       -1.09      1.46 o
  -1  10   7      228.73      208.73      6.82 o
   0  10   7       11.90       10.55      1.80 o
   1  10   7       19.57       18.38      1.80 o
   2  10   7      258.66      264.81      5.35 o
   3  10   7        1.13        2.05      1.21 o
   4  10   7      881.87      881.71     13.96 o
   5  10   7      286.90      293.58      6.41 o
   6  10   7       18.74       16.22      1.93 o
   7  10   7        0.24        1.46      1.36 o
   8  10   7       78.11       82.38      4.04 o
   9  10   7       57.85       57.95      3.23 o
  10  10   7      102.42      108.33      8.83 o
  -7  11   7        5.55        4.14      4.62 o
  -6  11   7      114.20      131.12     11.14 o
  -5  11   7      152.26      159.42      8.60 o
  -4  11   7        3.63        3.91      2.30 o
  -3  11   7        4.36        8.65      2.45 o
  -2  11   7      160.35      173.00      6.17 o
  -1  11   7      303.30      304.54      7.27 o
   0  11   7      836.01      831.31     14.09 o
   1  11   7       34.20       32.41      2.27 o
   2  11   7      396.92      390.59      7.11 o
   3  11   7      215.70      218.77      4.90 o
   4  11   7      101.45      104.65      3.82 o
   5  11   7       23.39       20.02      2.16 o
   6  11   7       39.39       33.86      2.54 o
   7  11   7      122.85      122.33      4.33 o
   8  11   7       96.12      103.49      4.09 o
   9  11   7       53.43       50.06      3.31 o
  -6  12   7       58.99       69.00      9.06 o
  -5  12   7       15.08        6.31      4.90 o
  -4  12   7       17.51       11.17      4.01 o
  -3  12   7       50.55       48.27      4.62 o
  -2  12   7       30.93       28.06      3.56 o
  -1  12   7        2.29        3.60      1.84 o
   0  12   7       27.20       25.74      3.08 o
   1  12   7      134.23      131.16      5.31 o
   2  12   7      108.82      111.47      3.80 o
   3  12   7       96.26       93.00      3.39 o
   4  12   7       75.22       73.79      3.54 o
   5  12   7       29.26       25.15      2.44 o
   6  12   7      381.88      384.40      9.12 o
   7  12   7      125.43      131.39      5.33 o
   8  12   7       11.41       11.30      2.43 o
   9  12   7       19.75       13.67      3.30 o
  -5  13   7        0.30        4.81      5.34 o
  -4  13   7      196.47      212.20     10.23 o
  -3  13   7       73.65       70.25      4.75 o
  -2  13   7        2.96        2.32      2.35 o
  -1  13   7       18.46       17.17      3.35 o
   0  13   7       49.90       51.07      3.93 o
   1  13   7      199.98      207.34      6.26 o
   2  13   7      444.89      456.35      9.29 o
   3  13   7       11.76        8.20      2.41 o
   4  13   7      160.48      169.22      6.33 o
   5  13   7       19.45       21.74      4.85 o
   6  13   7       50.17       54.20      3.87 o
   7  13   7       56.97       50.89      3.87 o
   8  13   7        0.60        1.56      2.66 o
   9  13   7        2.16       -2.34      2.62 o
  -4  14   7       48.43       53.89      8.57 o
  -3  14   7       13.65       16.14      3.71 o
  -2  14   7       28.49       34.30      4.57 o
  -1  14   7        1.00        1.50      2.60 o
   0  14   7        3.38        1.44      3.30 o
   1  14   7       28.25       30.59      3.51 o
   2  14   7        5.04        5.33      2.45 o
   3  14   7       99.11      102.24     11.55 o
   4  14   7       73.70       62.49      5.35 o
   5  14   7       25.31       32.83      4.20 o
   6  14   7       38.62       31.98      3.60 o
   7  14   7        0.45       -3.45      4.24 o
   8  14   7       68.75       67.88      5.49 o
   9  14   7       13.41        3.72      3.93 o
  -4  15   7       41.13       30.32      7.63 o
  -3  15   7        0.59        5.15      4.97 o
  -2  15   7      127.92      141.08      7.97 o
  -1  15   7       46.74       49.05      5.34 o
   0  15   7        1.42        4.11      3.12 o
   1  15   7       55.70       60.36      4.66 o
   2  15   7        0.28       -0.05      2.47 o
   3  15   7      169.53      194.78      9.24 o
   4  15   7      102.34      101.48      8.17 o
   5  15   7        1.37        1.00      2.91 o
   6  15   7       37.88       38.25      6.05 o
   7  15   7       19.42       19.92      5.04 o
   8  15   7       13.96       11.49      4.69 o
   9  15   7       18.48       20.38      5.04 o
  -3  16   7        7.10        7.95      5.68 o
  -2  16   7       15.60       11.91      3.89 o
  -1  16   7       13.52       16.97     11.80 o
   0  16   7        3.49        6.48      3.48 o
   1  16   7        0.74       -0.64      5.25 o
   2  16   7       23.45       24.00      4.52 o
   3  16   7       42.97       40.83     11.06 o
   4  16   7        5.28       -1.22      3.37 o
   5  16   7       70.49       62.44      7.70 o
   6  16   7       34.11       34.92      6.35 o
   7  16   7       29.21       27.38      5.57 o
  -1  17   7        4.89        3.99      3.64 o
   0  17   7       53.85       43.30      5.67 o
   1  17   7       15.04        9.38      4.85 o
   2  17   7        5.41        3.77      4.14 o
   3  17   7        4.70       -3.81      3.93 o
   4  17   7        0.19       -3.28      3.95 o
   5  17   7      113.22      118.96     10.05 o
   6  17   7       41.30       29.63      5.96 o
   0  18   7       15.49       28.77      7.65 o
   1  18   7        2.29       -0.79      4.11 o
   2  18   7        1.80       14.65      5.55 o
  -3 -14   8        4.20        2.98      3.64 o
  -2 -14   8        2.66        9.17      5.99 o
  -1 -14   8        3.12        3.65      5.25 o
   0 -14   8        2.03       -2.77      4.81 o
   1 -14   8       19.82       28.70      7.19 o
  -4 -13   8       25.36       27.53      4.89 o
  -3 -13   8        7.46       10.98      4.25 o
  -2 -13   8       23.86       20.14      4.51 o
  -1 -13   8       23.38       23.32      6.68 o
   0 -13   8       28.28       23.89      7.05 o
   1 -13   8       67.07       53.43      8.80 o
   2 -13   8       26.31       31.80      7.51 o
   3 -13   8        9.68        9.61      5.04 o
   4 -13   8       37.65       38.82      7.26 o
  -5 -12   8       22.99       34.46      7.37 o
  -4 -12   8        3.05       -0.18      3.16 o
  -3 -12   8        0.04       -0.87      4.43 o
  -2 -12   8        2.43       -0.91      2.89 o
  -1 -12   8       58.84       55.79     13.68 o
   0 -12   8       47.34       60.42      6.63 o
   1 -12   8       11.34       19.36      4.30 o
   2 -12   8        4.97       10.72      5.68 o
   3 -12   8       39.35       50.89      7.97 o
   4 -12   8       44.14       36.28      7.23 o
   5 -12   8        5.52        8.16      4.62 o
  -6 -11   8       44.85       54.35      8.41 o
  -5 -11   8       27.99       20.96      6.47 o
  -4 -11   8        0.16        3.08      3.16 o
  -3 -11   8       30.83       26.01      4.35 o
  -2 -11   8       53.89       62.62     13.76 o
  -1 -11   8        5.40        3.61      2.41 o
   0 -11   8        0.39       -1.34      2.10 o
   1 -11   8        0.98        2.32      3.10 o
   2 -11   8       14.46       29.21      5.14 o
   3 -11   8      186.57      196.64      9.40 o
   4 -11   8       56.87       80.26      8.39 o
   5 -11   8       17.02       29.60      6.40 o
   6 -11   8        5.54        4.23      4.67 o
  -7 -10   8       33.87       34.18      7.51 o
  -6 -10   8       48.80       41.20      7.58 o
  -5 -10   8        2.65        1.26      3.07 o
  -4 -10   8       34.86       37.82      4.86 o
  -3 -10   8       14.05       16.16      3.71 o
  -2 -10   8       22.97       21.80      3.27 o
  -1 -10   8       78.06       89.31      5.01 o
   0 -10   8        5.27        5.92      2.39 o
   1 -10   8       90.73       87.63      6.47 o
   2 -10   8       85.28       96.35      6.58 o
   3 -10   8       15.80       12.90      3.53 o
   4 -10   8        0.51        2.59      2.55 o
   5 -10   8       30.36       31.18      5.63 o
   6 -10   8       24.03       22.28      5.08 o
   7 -10   8        2.66       -0.02      3.95 o
  -7  -9   8       15.11       22.30      6.31 o
  -6  -9   8        0.41        4.06      3.53 o
  -5  -9   8       22.92       25.10      3.75 o
  -4  -9   8       25.26       21.45      3.47 o
  -3  -9   8        9.81        7.97      2.59 o
  -2  -9   8       30.76       29.41      3.44 o
  -1  -9   8       57.34       58.21      4.96 o
   0  -9   8      112.90      118.43      5.30 o
   1  -9   8        2.93        6.23      2.22 o
   2  -9   8        7.00        3.96      2.35 o
   3  -9   8        5.60        8.64      2.62 o
   4  -9   8      135.71      143.15      6.17 o
   5  -9   8      107.13      117.05      5.66 o
   6  -9   8        9.03        7.21      3.31 o
   7  -9   8       17.24       28.16      4.43 o
   8  -9   8       10.15        9.45      4.25 o
  -8  -8   8        1.79        6.01      5.34 o
  -7  -8   8        2.91        0.07      4.09 o
  -6  -8   8       27.78       24.56      4.67 o
  -5  -8   8      174.99      186.72     10.10 o
  -4  -8   8       38.17       46.11      4.09 o
  -3  -8   8       81.84       84.90      4.84 o
  -2  -8   8      175.99      175.27      6.17 o
  -1  -8   8       14.75       16.19      2.54 o
   0  -8   8      137.57      137.30      5.44 o
   1  -8   8      234.36      239.26      6.24 o
   2  -8   8      168.24      164.50      6.19 o
   3  -8   8      411.71      404.88     11.19 o
   4  -8   8       13.30       21.30      2.96 o
   5  -8   8        0.63       -1.01      2.04 o
   6  -8   8       18.77       30.07      3.35 o
   7  -8   8      104.90      108.31      6.38 o
   8  -8   8       21.92       14.95      4.30 o
  -8  -7   8       27.30       41.80      7.49 o
  -7  -7   8      178.92      190.15      9.69 o
  -6  -7   8      102.16      104.01     12.18 o
  -5  -7   8        0.13       -1.48      1.91 o
  -4  -7   8       28.35       26.51      5.48 o
  -3  -7   8      232.61      233.31      6.56 o
  -2  -7   8       98.79      109.17      4.42 o
  -1  -7   8       14.78       19.31      2.28 o
   0  -7   8        6.87        3.56      1.56 o
   1  -7   8       21.37       26.02      2.37 o
   2  -7   8      435.23      443.12      8.62 o
   3  -7   8      218.54      210.34      6.58 o
   4  -7   8       12.92       16.31      3.09 o
   5  -7   8       59.54       60.48      4.91 o
   6  -7   8      122.82      124.06      4.95 o
   7  -7   8      137.72      152.42      6.51 o
   8  -7   8       11.35        4.80      2.78 o
  -8  -6   8       79.66       67.94      8.55 o
  -7  -6   8       10.84       12.56      3.74 o
  -6  -6   8        4.90        0.14      2.74 o
  -5  -6   8        7.02       12.28      2.75 o
  -4  -6   8      201.55      213.16      7.16 o
  -3  -6   8      710.81      715.85     13.00 o
  -2  -6   8        3.31        2.73      1.61 o
  -1  -6   8      291.73      289.26      6.62 o
   0  -6   8       15.68        8.06      2.10 o
   1  -6   8       93.82       95.49      7.05 o
   2  -6   8      450.47      436.84      8.27 o
   3  -6   8       50.97       47.30      3.24 o
   4  -6   8       60.53       63.42      4.40 o
   5  -6   8      175.94      184.21      5.29 o
   6  -6   8        7.93        9.23      1.91 o
   7  -6   8        0.12       -1.10      1.55 o
   8  -6   8        0.08       -0.39      1.71 o
  -9  -5   8       29.14       26.97      6.35 o
  -8  -5   8       18.42        7.07      5.06 o
  -7  -5   8       12.06        9.61      3.34 o
  -6  -5   8      152.95      165.86      8.41 o
  -5  -5   8      353.23      354.35      9.49 o
  -4  -5   8      177.48      162.63     11.35 o
  -3  -5   8       11.23       11.79      2.07 o
  -2  -5   8      107.27      113.38      4.68 o
  -1  -5   8       42.29       43.44      2.38 o
   0  -5   8        5.81        5.78      1.19 o
   1  -5   8       31.75       35.56      1.59 o
   2  -5   8       92.50       95.47      2.84 o
   3  -5   8       52.78       59.09      2.68 o
   4  -5   8      678.92      668.01     12.11 o
   5  -5   8       33.45       33.57      2.35 o
   6  -5   8      125.34      127.14      4.19 o
   7  -5   8       39.63       42.45      2.70 o
   8  -5   8        3.92        7.57      2.56 o
   9  -5   8       89.89       98.99      7.41 o
  -9  -4   8       13.53        2.98      4.60 o
  -8  -4   8        0.18        0.97      4.04 o
  -7  -4   8       16.53       20.35      8.09 o
  -6  -4   8       56.07       49.93      5.06 o
  -5  -4   8       67.58       69.45      5.80 o
  -4  -4   8        5.47        5.16      1.76 o
  -3  -4   8      105.01      109.87      4.13 o
  -2  -4   8      351.05      359.96      6.79 o
  -1  -4   8      546.74      562.94      7.96 o
   0  -4   8      123.01      128.79      2.82 o
   1  -4   8      192.55      191.92      3.43 o
   2  -4   8       20.12       16.21      1.21 o
   3  -4   8        1.74        1.25      1.07 o
   4  -4   8      785.47      806.35     11.46 o
   5  -4   8       15.56       18.29      1.71 o
   6  -4   8      469.90      460.19      8.52 o
   7  -4   8       94.96       90.87      3.36 o
   8  -4   8        0.78        0.21      1.67 o
   9  -4   8       15.94       11.38      2.62 o
  -9  -3   8       90.93       95.19      9.59 o
  -8  -3   8        4.78        2.10      4.16 o
  -7  -3   8        0.57        4.42      2.37 o
  -6  -3   8       95.68       86.58      4.04 o
  -5  -3   8       77.72       73.11      4.12 o
  -4  -3   8      513.49      540.09     10.28 o
  -3  -3   8      586.68      579.89     10.58 o
  -2  -3   8       93.26       94.87      3.16 o
  -1  -3   8      102.35       96.28      3.14 o
   0  -3   8       30.94       31.14      1.65 o
   1  -3   8        1.80        3.14      0.73 o
   2  -3   8        1.59        1.74      0.69 o
   3  -3   8      505.99      518.39      6.93 o
   4  -3   8       20.16       22.16      1.59 o
   5  -3   8     1012.65     1017.95     12.44 o
   6  -3   8      998.69     1049.02     12.85 o
   7  -3   8       18.04       21.30      1.75 o
   8  -3   8       19.32       16.86      2.20 o
   9  -3   8        1.92        1.98      1.84 o
  10  -3   8       50.11       40.63      5.27 o
  -9  -2   8       15.36        3.93      4.95 o
  -8  -2   8        5.98        1.95      2.90 o
  -7  -2   8        0.17       -0.17      2.12 o
  -6  -2   8       23.20       24.19      2.53 o
  -5  -2   8      330.56      342.09      7.69 o
  -4  -2   8      678.51      672.87     11.87 o
  -3  -2   8        1.68        0.59      1.19 o
  -2  -2   8        0.14        1.34      1.00 o
  -1  -2   8       40.61       38.00      2.01 o
   0  -2   8      913.22      970.74     10.94 o
   1  -2   8      724.02      733.90      8.05 o
   2  -2   8        1.79        1.40      0.79 o
   3  -2   8       22.55       23.10      1.07 o
   4  -2   8        1.33        0.16      0.85 o
   5  -2   8      376.34      371.36      5.85 o
   6  -2   8      549.72      558.95      7.46 o
   7  -2   8        2.20        3.81      0.98 o
   8  -2   8      423.53      437.98      7.87 o
   9  -2   8       44.11       43.39      3.25 o
  10  -2   8        1.31        0.95      2.61 o
  -9  -1   8       25.03       18.86      5.75 o
  -8  -1   8       26.58       25.31      4.23 o
  -7  -1   8      142.59      138.94      7.18 o
  -6  -1   8       79.86       84.73      3.35 o
  -5  -1   8      341.70      337.79      7.49 o
  -4  -1   8      479.14      458.41      8.02 o
  -3  -1   8        3.75        2.31      1.07 o
  -2  -1   8     1793.50     1757.93     22.01 o
  -1  -1   8     1879.81     1861.68     22.92 o
   0  -1   8       92.06       93.92      2.30 o
   1  -1   8        5.75        8.42      1.27 o
   2  -1   8       27.47       23.76      1.12 o
   3  -1   8      238.77      249.95      3.51 o
   4  -1   8      471.81      446.31      6.13 o
   5  -1   8      121.21      119.29      2.30 o
   6  -1   8      227.36      229.99      3.67 o
   7  -1   8      627.82      636.74      9.07 o
   8  -1   8      265.78      269.66      5.07 o
   9  -1   8        5.50        7.82      1.54 o
  10  -1   8        7.98        6.15      2.66 o
  -9   0   8        5.25        7.79      4.60 o
  -8   0   8        6.95        0.21      5.79 o
  -7   0   8       35.95       31.42      3.57 o
  -6   0   8      294.42      313.24      8.92 o
  -5   0   8      100.09      107.65      3.50 o
  -4   0   8       19.23       15.19      1.68 o
  -3   0   8      961.10      965.46     13.54 o
  -2   0   8     1852.07     1820.20     20.87 o
  -1   0   8        0.41       -0.08      0.83 o
   0   0   8       29.97       36.04      2.13 o
   1   0   8      211.33      205.10      3.30 o
   2   0   8      717.28      712.64      8.06 o
   3   0   8     1654.08     1664.49     16.80 o
   4   0   8       34.49       29.81      1.44 o
   5   0   8      120.82      129.08      2.21 o
   6   0   8       35.80       35.54      1.18 o
   7   0   8      858.31      862.90     22.41 o
   8   0   8      248.70      249.13      9.90 o
   9   0   8       91.76       96.30      4.49 o
  -9   1   8        1.03        1.48      4.14 o
  -8   1   8       30.77       34.45      4.62 o
  -7   1   8      110.01      112.03      5.64 o
  -6   1   8       79.43       79.90      4.58 o
  -5   1   8      137.63      124.85      4.25 o
  -4   1   8       11.76       15.61      1.72 o
  -3   1   8     1375.65     1285.67     17.19 o
  -2   1   8     1297.51     1303.59     15.52 o
  -1   1   8       38.38       37.77      1.55 o
   0   1   8     1513.63     1466.02     18.04 o
   1   1   8        1.93        3.17      0.69 o
   2   1   8       24.47       28.54      1.12 o
   3   1   8      186.53      180.27      2.74 o
   4   1   8        1.89        2.51      0.62 o
   5   1   8      321.78      318.46      3.93 o
   6   1   8      193.07      192.30      3.50 o
   7   1   8        0.87        0.09      3.67 o
   8   1   8       54.02       56.71      4.99 o
   9   1   8      184.91      185.61     12.69 o
  10   1   8       29.53       20.61      2.43 o
  -9   2   8        6.05        3.93      4.18 o
  -8   2   8        5.17        3.87      3.09 o
  -7   2   8        5.67        7.71      2.49 o
  -6   2   8       80.98       80.12      4.59 o
  -5   2   8       17.63       21.90      2.16 o
  -4   2   8      102.81      118.93      3.58 o
  -3   2   8      452.38      454.97      6.88 o
  -2   2   8      128.95      130.65      2.81 o
  -1   2   8     2010.45     1987.62     22.19 o
   0   2   8      123.20      118.31      3.19 o
   1   2   8      262.35      268.41      4.17 o
   2   2   8      366.36      394.95      6.43 o
   3   2   8      126.55      121.92      2.28 o
   4   2   8      706.03      728.41      8.74 o
   5   2   8      551.38      548.44      6.88 o
   6   2   8       71.71       72.61      2.29 o
   7   2   8      139.29      136.67      6.43 o
   8   2   8       45.82       49.23      4.55 o
   9   2   8      111.29      118.12      7.24 o
  -9   3   8        2.70        3.60      3.97 o
  -8   3   8        1.58        4.83      4.28 o
  -7   3   8       24.22       20.77      3.86 o
  -6   3   8       57.70       52.77      5.54 o
  -5   3   8      102.76      106.95      4.04 o
  -4   3   8        7.67       13.29      1.64 o
  -3   3   8      395.49      370.80      6.69 o
  -2   3   8      330.46      323.91      4.86 o
  -1   3   8     1857.48     1763.80     18.28 o
   0   3   8      479.62      489.23      6.53 o
   1   3   8      764.99      710.60      8.10 o
   2   3   8     1434.32     1450.84     14.07 o
   3   3   8       50.95       49.72      1.39 o
   4   3   8       87.61       81.86      1.75 o
   5   3   8      445.54      441.83      6.00 o
   6   3   8      480.82      485.85     10.10 o
   7   3   8      371.58      348.85     11.09 o
   8   3   8       23.78       20.78      3.80 o
   9   3   8        0.35        5.12      2.94 o
  -9   4   8        3.69        2.45      4.18 o
  -8   4   8       78.36       69.74      7.86 o
  -7   4   8       40.64       44.20      4.88 o
  -6   4   8        3.51        2.32      2.62 o
  -5   4   8        5.26        4.51      1.68 o
  -4   4   8        3.97        4.08      1.35 o
  -3   4   8      196.39      218.76      4.87 o
  -2   4   8     1127.51     1093.21     13.48 o
  -1   4   8       96.78       93.98      2.30 o
   0   4   8       76.55       89.16      2.67 o
   1   4   8     2738.28     2729.86     27.45 o
   2   4   8       94.41      102.05      2.37 o
   3   4   8       25.50       26.35      1.08 o
   4   4   8      715.69      693.76      9.18 o
   5   4   8       22.77       23.99      1.12 o
   6   4   8     2660.49     2641.82     30.67 o
   7   4   8      870.51      856.72     21.91 o
   8   4   8       63.94       69.40      7.81 o
   9   4   8       44.74       47.98      5.02 o
  10   4   8       41.11       45.43      3.42 o
  -9   5   8       57.26       50.75      7.42 o
  -8   5   8       23.62       10.03      4.92 o
  -7   5   8       31.25       41.59      4.98 o
  -6   5   8       24.19       23.09      3.55 o
  -5   5   8        1.33        1.86      1.54 o
  -4   5   8     1099.06     1059.89     16.83 o
  -3   5   8      444.88      417.91      7.43 o
  -2   5   8      168.42      157.80      3.58 o
  -1   5   8      149.97      154.01      3.09 o
   0   5   8     1103.80     1090.75     13.03 o
   1   5   8     2441.64     2507.44     27.31 o
   2   5   8      115.94      126.21      2.31 o
   3   5   8      341.94      348.65      4.54 o
   4   5   8       16.52       20.39      1.33 o
   5   5   8      174.09      179.49      3.34 o
   6   5   8      410.41      414.46      7.02 o
   7   5   8      117.34      118.48      3.05 o
   8   5   8      158.94      165.26      5.58 o
   9   5   8       81.07       82.61      4.18 o
  -8   6   8       17.76       15.48      5.20 o
  -7   6   8       58.73       56.68      5.53 o
  -6   6   8      102.44      100.58      5.55 o
  -5   6   8       49.12       49.68      4.09 o
  -4   6   8       86.05       88.43      4.67 o
  -3   6   8       80.30       69.35      3.13 o
  -2   6   8       53.93       58.26      2.54 o
  -1   6   8       84.98       92.13      3.38 o
   0   6   8     1565.96     1539.99     17.82 o
   1   6   8       33.68       36.60      1.64 o
   2   6   8      643.01      683.83      7.64 o
   3   6   8      514.42      534.13      6.49 o
   4   6   8        2.01        1.64      0.70 o
   5   6   8       64.61       64.12      2.27 o
   6   6   8      479.63      447.17      7.35 o
   7   6   8       28.66       29.14      1.62 o
   8   6   8      681.06      689.00     10.79 o
   9   6   8       88.88       85.93      4.10 o
  10   6   8      118.97      145.24     12.27 o
  -8   7   8       18.82       17.84      5.36 o
  -7   7   8       68.44       64.47      7.83 o
  -6   7   8        1.27       -1.79      2.40 o
  -5   7   8       22.66       18.97      2.46 o
  -4   7   8       39.11       41.37      2.90 o
  -3   7   8      176.94      172.65      4.59 o
  -2   7   8     1043.41     1052.61     14.94 o
  -1   7   8      354.24      343.65      6.20 o
   0   7   8     1274.67     1197.05     15.63 o
   1   7   8      350.08      347.84      5.91 o
   2   7   8      278.58      273.84      4.54 o
   3   7   8      645.65      663.23      8.45 o
   4   7   8      112.77      108.79      3.16 o
   5   7   8      189.23      186.21      4.25 o
   6   7   8        4.44        7.71      1.42 o
   7   7   8        8.57       11.47      1.21 o
   8   7   8       86.53       87.69      3.52 o
   9   7   8        1.11       -0.81      1.69 o
  10   7   8      120.87      123.50     13.23 o
  -8   8   8       14.21        1.96      4.32 o
  -7   8   8       38.51       44.00      7.12 o
  -6   8   8       18.47       19.28      4.01 o
  -5   8   8       75.53       77.82      4.96 o
  -4   8   8       12.90       14.24      2.18 o
  -3   8   8        3.92        2.63      1.55 o
  -2   8   8      158.53      167.02      4.49 o
  -1   8   8       97.96       93.44      3.57 o
   0   8   8      326.32      332.14      6.13 o
   1   8   8      402.10      394.16      6.66 o
   2   8   8      262.93      237.73      4.29 o
   3   8   8       94.13       83.28      2.60 o
   4   8   8      346.35      338.40      6.55 o
   5   8   8      311.49      314.27      9.71 o
   6   8   8        1.24       -0.87      1.03 o
   7   8   8      100.62       98.91      3.22 o
   8   8   8      153.42      148.01      4.07 o
   9   8   8      237.70      259.89     10.25 o
  10   8   8      236.46      240.57      6.93 o
  -7   9   8        8.63        0.18      4.67 o
  -6   9   8       38.22       42.34     14.29 o
  -5   9   8       54.79       51.56      5.40 o
  -4   9   8       44.71       50.23      3.71 o
  -3   9   8        1.54       -0.73      2.01 o
  -2   9   8      150.05      150.32      4.86 o
  -1   9   8      954.25      937.54     15.18 o
   0   9   8      843.64      819.73     11.94 o
   1   9   8        8.02        7.73      1.38 o
   2   9   8      558.41      534.62      8.37 o
   3   9   8        2.13        1.34      1.04 o
   4   9   8       83.54       89.92      3.42 o
   5   9   8      612.42      614.71     11.36 o
   6   9   8      185.18      192.93      5.76 o
   7   9   8       11.32        9.89      1.67 o
   8   9   8       15.18       16.83      1.87 o
   9   9   8       42.19       40.06      3.31 o
  10   9   8       51.99       49.13      3.62 o
  -7  10   8        0.45        4.78      4.95 o
  -6  10   8       49.11       42.96      7.44 o
  -5  10   8       37.06       38.96      5.10 o
  -4  10   8        0.26        0.08      2.04 o
  -3  10   8        8.40        2.97      2.11 o
  -2  10   8       11.48        5.82      1.92 o
  -1  10   8      183.95      177.60      5.96 o
   0  10   8      352.44      336.37      7.40 o
   1  10   8       62.29       56.01      2.58 o
   2  10   8      208.91      219.44      4.89 o
   3  10   8      352.10      349.61      6.34 o
   4  10   8      229.52      227.85      5.56 o
   5  10   8       30.65       26.98      2.21 o
   6  10   8       22.30       19.69      2.01 o
   7  10   8       55.59       61.41      4.68 o
   8  10   8       43.00       52.48      3.16 o
   9  10   8       31.82       27.99      2.50 o
  10  10   8        6.60       -0.35      7.22 o
  -6  11   8       45.99       64.24      8.83 o
  -5  11   8        3.74        3.04      3.31 o
  -4  11   8       47.91       41.48      3.91 o
  -3  11   8       27.74       27.62      4.41 o
  -2  11   8        8.59        3.60      2.17 o
  -1  11   8       23.35       25.78      3.37 o
   0  11   8       18.00       19.73      2.42 o
   1  11   8      942.45      933.42     17.21 o
   2  11   8     1081.23     1071.71     16.18 o
   3  11   8       20.65       18.45      1.87 o
   4  11   8       71.90       66.75      3.21 o
   5  11   8       62.36       59.56      3.80 o
   6  11   8      106.09      110.02      3.98 o
   7  11   8      408.95      425.45      9.99 o
   8  11   8       17.14       13.80      2.15 o
   9  11   8       26.28       27.54      2.87 o
  10  11   8       11.51       17.66      6.86 o
  -6  12   8        0.27       -2.13      4.85 o
  -5  12   8        0.58        3.67      5.01 o
  -4  12   8       21.51       17.08      4.27 o
  -3  12   8      109.99      107.76      5.53 o
  -2  12   8       22.03       25.81      3.23 o
  -1  12   8        0.25       -1.05      1.71 o
   0  12   8      144.69      138.10      5.68 o
   1  12   8      312.83      283.99      7.95 o
   2  12   8      282.47      288.65      6.89 o
   3  12   8       52.61       55.74      4.59 o
   4  12   8      104.29      114.56      4.28 o
   5  12   8       18.60       17.58      2.24 o
   6  12   8      105.48      100.89      4.11 o
   7  12   8       44.63       44.92      3.03 o
   8  12   8       46.95       47.82      3.18 o
   9  12   8       32.69       33.25      3.89 o
  -5  13   8       16.21       27.50      6.89 o
  -4  13   8       30.08       25.36      4.84 o
  -3  13   8        0.09       -2.28      2.33 o
  -2  13   8       94.08       95.27      6.11 o
  -1  13   8        0.69        0.31      2.75 o
   0  13   8       13.40        4.94      2.47 o
   1  13   8      108.01      106.64      5.67 o
   2  13   8        7.22        5.34      2.05 o
   3  13   8      496.61      513.31     11.80 o
   4  13   8      162.35      159.93      5.32 o
   5  13   8       29.95       28.83      2.71 o
   6  13   8        2.18        1.23      2.07 o
   7  13   8       18.44       19.43      3.20 o
   8  13   8       60.70       63.12      4.89 o
   9  13   8       92.15      106.42      8.02 o
  -4  14   8        1.71       -0.88      4.81 o
  -3  14   8        1.18       -1.89      3.14 o
  -2  14   8       32.40       31.60      4.78 o
  -1  14   8       74.45       69.73      5.61 o
   0  14   8        2.12        5.00      2.49 o
   1  14   8       57.59       53.70      4.20 o
   2  14   8      140.16      130.52      5.89 o
   3  14   8       91.07      108.37     16.43 o
   4  14   8        0.39       -0.59      3.42 o
   5  14   8       22.62       28.31      3.44 o
   6  14   8        4.97        3.50      2.29 o
   7  14   8       13.74       10.41      3.21 o
   8  14   8       25.64       29.57      4.16 o
   9  14   8        3.31        0.35      3.88 o
  -3  15   8       21.12       33.67      7.49 o
  -2  15   8       21.97       25.26      4.62 o
  -1  15   8        9.60       17.03      7.06 o
   0  15   8       63.64       61.42      7.05 o
   1  15   8       20.04       24.82      3.54 o
   2  15   8        3.52        4.87      3.26 o
   3  15   8       61.64       70.59      5.91 o
   4  15   8       17.24       17.13      3.96 o
   5  15   8      317.52      350.92     12.48 o
   6  15   8       54.73       57.45      6.79 o
   7  15   8        4.28        1.36      3.77 o
   8  15   8        0.83       -2.33      3.24 o
   9  15   8        0.26        7.97      3.77 o
  -2  16   8        0.61       -0.08      3.51 o
  -1  16   8        0.22       -0.86      3.35 o
   0  16   8       89.91       93.66      6.82 o
   1  16   8      116.79      111.29      7.05 o
   2  16   8        0.24       -3.20      3.20 o
   3  16   8       30.97       36.94      5.17 o
   4  16   8       22.77       32.28      6.38 o
   5  16   8       42.64       49.13      6.82 o
   6  16   8       29.96       19.60      5.43 o
   7  16   8        0.16       -0.21      3.33 o
  -1  17   8       17.51       13.53     11.15 o
   0  17   8       39.20       40.27      5.47 o
   1  17   8        0.45        2.80      4.44 o
   2  17   8       16.07       10.45      5.32 o
   3  17   8        1.33        1.13      4.41 o
   4  17   8       11.13        8.18      4.51 o
   5  17   8       23.98       21.19      5.66 o
   6  17   8       10.25        7.44      4.30 o
  -3 -13   9        1.96       -2.82      5.23 o
  -2 -13   9        0.49        8.62      4.66 o
  -1 -13   9       16.56       21.98      6.66 o
   0 -13   9       22.23       16.75      6.52 o
   1 -13   9        0.00       -4.44      4.44 o
   2 -13   9        9.98       14.47      6.05 o
  -4 -12   9       14.31       13.11      4.33 o
  -3 -12   9        8.88        5.75      3.73 o
  -2 -12   9       49.40       44.21     15.29 o
  -1 -12   9       14.84       20.89      6.75 o
   0 -12   9        9.32        9.40      4.01 o
   1 -12   9      129.68      146.16     11.76 o
   2 -12   9       45.32       55.35      8.25 o
   3 -12   9        0.43        0.28      4.58 o
   4 -12   9        0.32       -1.76      4.21 o
  -5 -11   9        8.54       10.21      5.34 o
  -4 -11   9       57.13       49.92      5.65 o
  -3 -11   9       16.53       19.08      4.20 o
  -2 -11   9        0.10        2.65      3.77 o
  -1 -11   9        1.72        1.76      3.33 o
   0 -11   9       23.51       22.78      4.55 o
   1 -11   9       43.21       52.54      5.84 o
   2 -11   9       18.77       23.65      4.45 o
   3 -11   9        7.19        6.93      5.25 o
   4 -11   9       37.55       39.89      7.28 o
   5 -11   9       25.33        9.24      5.22 o
   6 -11   9        7.20        4.39      4.21 o
  -6 -10   9       13.04       14.74      5.66 o
  -5 -10   9       47.91       56.09      8.30 o
  -4 -10   9       13.07       18.24      4.07 o
  -3 -10   9        5.25        0.59      2.81 o
  -2 -10   9       22.65       21.63      4.00 o
  -1 -10   9        4.29        8.09      2.68 o
   0 -10   9       59.14       60.46      6.73 o
   1 -10   9       33.19       29.22      9.28 o
   2 -10   9       49.72       48.02      5.37 o
   3 -10   9      125.96      150.90      8.07 o
   4 -10   9       33.57       38.23      5.20 o
   5 -10   9       12.34       10.07      3.83 o
   6 -10   9       18.80       20.14      9.94 o
   7 -10   9        0.41        4.92      3.93 o
  -7  -9   9       64.87       62.14      8.78 o
  -6  -9   9       16.28       24.56      6.70 o
  -5  -9   9        1.59       -2.85      2.85 o
  -4  -9   9        2.96        1.12      5.95 o
  -3  -9   9        2.54        0.14      2.59 o
  -2  -9   9       35.66       40.74      3.94 o
  -1  -9   9       88.43       92.21      5.06 o
   0  -9   9        5.52        5.19      2.43 o
   1  -9   9        0.23       -1.74      2.36 o
   2  -9   9       93.88      103.25      6.62 o
   3  -9   9      101.56      101.14      5.46 o
   4  -9   9        3.21        0.29      2.67 o
   5  -9   9        0.14       -1.82      2.11 o
   6  -9   9        2.74        0.62      3.19 o
   7  -9   9       12.56        9.15      4.64 o
  -7  -8   9       79.39       78.02      9.10 o
  -6  -8   9       61.95       61.10      6.38 o
  -5  -8   9        0.24       -2.22      2.22 o
  -4  -8   9        8.57        6.24      2.71 o
  -3  -8   9       82.36       77.56      5.56 o
  -2  -8   9       54.30       51.23      4.08 o
  -1  -8   9        7.07        7.88      3.36 o
   0  -8   9        4.80        5.88      2.12 o
   1  -8   9       56.63       53.09      6.36 o
   2  -8   9      274.00      275.53     10.89 o
   3  -8   9       76.66       80.04      4.70 o
   4  -8   9      119.65      117.44      5.48 o
   5  -8   9      125.78      130.24      7.82 o
   6  -8   9        7.59        2.29      2.29 o
   7  -8   9       59.94       68.57      7.18 o
  -7  -7   9       78.44       95.62     10.12 o
  -6  -7   9       26.56       31.52      5.02 o
  -5  -7   9       94.67       89.43      7.45 o
  -4  -7   9        4.43        3.57      2.35 o
  -3  -7   9       13.70       11.94      2.55 o
  -2  -7   9      122.57      120.87      5.85 o
  -1  -7   9        1.28        0.69      1.87 o
   0  -7   9      176.67      193.09      6.30 o
   1  -7   9      288.16      313.69      7.25 o
   2  -7   9       19.71       18.57      3.90 o
   3  -7   9      120.40      120.98      5.27 o
   4  -7   9      166.49      171.95      6.16 o
   5  -7   9       37.13       39.58      3.43 o
   6  -7   9        3.75        1.00      1.97 o
   7  -7   9        0.17        1.05      2.91 o
  -8  -6   9        3.22        6.19      5.48 o
  -7  -6   9        4.32       -0.07      4.30 o
  -6  -6   9      160.93      178.55     18.61 o
  -5  -6   9      101.48       82.75      5.03 o
  -4  -6   9       20.39       17.08      3.39 o
  -3  -6   9        2.60       -0.93      1.73 o
  -2  -6   9       28.81       26.36      3.78 o
  -1  -6   9       64.68       69.58      3.53 o
   0  -6   9        0.60       -0.52      1.33 o
   1  -6   9       41.97       40.77      3.48 o
   2  -6   9       29.81       31.17      3.06 o
   3  -6   9      354.15      341.46      8.64 o
   4  -6   9      443.47      433.09     10.06 o
   5  -6   9        0.40       -0.82      1.69 o
   6  -6   9       97.29       92.42      4.33 o
   7  -6   9       49.47       53.92      4.13 o
   8  -6   9        9.48       13.20      3.88 o
  -8  -5   9        1.29        4.51      4.95 o
  -7  -5   9       45.76       42.16      5.44 o
  -6  -5   9      125.23      117.67      9.54 o
  -5  -5   9       62.41       59.52      5.36 o
  -4  -5   9      312.15      323.72      9.02 o
  -3  -5   9      382.97      371.59      8.44 o
  -2  -5   9       40.65       36.14      2.80 o
  -1  -5   9        2.99        3.07      1.29 o
   0  -5   9       91.92       96.99      3.43 o
   1  -5   9      243.33      241.73      5.76 o
   2  -5   9     1116.70     1121.94     14.80 o
   3  -5   9       90.82       99.85      3.56 o
   4  -5   9       30.03       32.18      2.34 o
   5  -5   9       54.15       60.91      3.05 o
   6  -5   9      152.62      158.55      5.28 o
   7  -5   9        1.68        2.60      1.81 o
   8  -5   9        0.48        3.16      2.50 o
  -8  -4   9      167.79      150.51     11.67 o
  -7  -4   9       57.93       57.60      5.91 o
  -6  -4   9        0.91       -0.72      5.78 o
  -5  -4   9       81.44       81.12      4.67 o
  -4  -4   9      287.93      286.78      8.35 o
  -3  -4   9      134.47      142.51      6.33 o
  -2  -4   9       20.17       21.29      2.33 o
  -1  -4   9       11.14       13.22      1.35 o
   0  -4   9      103.86      108.86      3.79 o
   1  -4   9      401.09      401.44      8.68 o
   2  -4   9      100.81      104.17      2.99 o
   3  -4   9        8.34        9.13      1.53 o
   4  -4   9      148.55      156.06      4.35 o
   5  -4   9      510.86      500.19      9.52 o
   6  -4   9      332.06      340.36      8.39 o
   7  -4   9        3.14        1.63      1.54 o
   8  -4   9       58.34       55.87      4.06 o
   9  -4   9        1.59        1.15      2.13 o
  -9  -3   9       48.09       39.70      7.12 o
  -8  -3   9       15.13       15.23      5.43 o
  -7  -3   9       32.59       26.16      4.50 o
  -6  -3   9       19.05       20.81      4.02 o
  -5  -3   9       88.42       86.44      4.65 o
  -4  -3   9      744.06      727.30     13.12 o
  -3  -3   9        0.26        1.43      1.54 o
  -2  -3   9      658.99      648.45     11.47 o
  -1  -3   9        4.67        4.31      1.26 o
   0  -3   9        1.73        2.24      0.89 o
   1  -3   9      622.89      613.30      7.66 o
   2  -3   9       84.19       83.01      2.27 o
   3  -3   9      338.01      314.55      6.27 o
   4  -3   9      454.54      462.11      7.44 o
   5  -3   9      249.24      255.53      5.66 o
   6  -3   9        1.68        2.34      1.24 o
   7  -3   9        0.35       -0.11      1.21 o
   8  -3   9        6.12        6.77      2.19 o
   9  -3   9       13.74       10.87      3.24 o
  -9  -2   9       13.88       11.12      5.43 o
  -8  -2   9        3.17        1.34      4.46 o
  -7  -2   9      102.47      107.99      7.31 o
  -6  -2   9      313.23      340.75     12.06 o
  -5  -2   9       65.91       64.37      3.45 o
  -4  -2   9        2.85       -0.20      2.28 o
  -3  -2   9        3.32        3.57      1.55 o
  -2  -2   9       95.22       95.85      3.28 o
  -1  -2   9       62.41       70.53      2.75 o
   0  -2   9      225.06      228.79      3.79 o
   1  -2   9       59.13       58.49      1.70 o
   2  -2   9       47.44       51.20      1.84 o
   3  -2   9      741.05      744.70     11.59 o
   4  -2   9      214.78      222.58      4.78 o
   5  -2   9      104.09      102.68      3.06 o
   6  -2   9       75.86       70.91      2.28 o
   7  -2   9      156.94      163.40      3.67 o
   8  -2   9       94.53       92.96      3.78 o
   9  -2   9        1.42        6.61      2.75 o
  10  -2   9       29.37       22.85      3.86 o
  -9  -1   9        1.90        5.87      4.11 o
  -8  -1   9       37.48       39.49      6.75 o
  -7  -1   9       82.33       89.60      6.63 o
  -6  -1   9       42.38       37.44      4.76 o
  -5  -1   9       10.55       11.15      3.01 o
  -4  -1   9       23.06       19.97      2.08 o
  -3  -1   9      306.08      303.55      6.06 o
  -2  -1   9      145.94      160.43      3.58 o
  -1  -1   9       10.51        9.64      1.05 o
   0  -1   9      737.82      726.14     10.38 o
   1  -1   9        2.00        0.79      0.79 o
   2  -1   9       79.38       73.47      1.99 o
   3  -1   9      770.49      752.10      9.27 o
   4  -1   9        4.44        5.87      1.04 o
   5  -1   9      923.40      891.56     11.98 o
   6  -1   9      125.33      119.80      2.63 o
   7  -1   9        7.09        8.52      1.18 o
   8  -1   9       12.50       13.97      2.11 o
   9  -1   9       23.94       17.89      3.03 o
  10  -1   9       29.62       32.31      3.72 o
  -9   0   9        5.52       14.12      4.83 o
  -8   0   9        0.60       -0.88      3.70 o
  -7   0   9      129.18      129.12      7.65 o
  -6   0   9        0.41       -1.93      1.93 o
  -5   0   9      505.15      517.24      8.96 o
  -4   0   9      452.20      442.33      8.04 o
  -3   0   9       72.71       62.68      2.61 o
  -2   0   9       16.30       15.10      1.32 o
  -1   0   9      307.89      300.90      4.92 o
   0   0   9      615.66      596.93      8.82 o
   1   0   9      141.09      129.54      2.67 o
   2   0   9      539.08      520.06      8.15 o
   3   0   9       78.73       74.44      1.73 o
   4   0   9     2125.61     2189.78     24.28 o
   5   0   9     1030.86     1035.10     12.30 o
   6   0   9       54.47       52.74      1.63 o
   7   0   9      261.17      261.72      4.44 o
   8   0   9       36.13       35.40      1.78 o
   9   0   9      227.29      226.57      5.22 o
  10   0   9       72.86       68.68      4.32 o
  -9   1   9        3.70        0.72      4.09 o
  -8   1   9        0.84        2.77      3.63 o
  -7   1   9       12.00       16.98      3.68 o
  -6   1   9      134.76      134.29      7.03 o
  -5   1   9      576.64      585.20     11.04 o
  -4   1   9        0.35        0.30      1.14 o
  -3   1   9      175.81      156.87      4.07 o
  -2   1   9       40.28       46.46      2.00 o
  -1   1   9     1015.68     1011.25     12.42 o
   0   1   9       54.81       55.73      2.19 o
   1   1   9       10.71       13.35      1.02 o
   2   1   9      136.08      138.49      2.61 o
   3   1   9      136.23      152.75      3.89 o
   4   1   9      725.35      713.83      8.85 o
   5   1   9      440.64      442.80      5.93 o
   6   1   9       44.87       43.37      1.60 o
   7   1   9      411.68      420.94     12.71 o
   8   1   9      170.31      175.79      8.08 o
   9   1   9        6.69        7.09      3.12 o
  -9   2   9       30.70       33.09      6.45 o
  -8   2   9       54.47       53.38      7.58 o
  -7   2   9        9.23       13.82      3.48 o
  -6   2   9       72.10       75.08      7.82 o
  -5   2   9       86.23       76.69      3.65 o
  -4   2   9       48.46       47.30      3.08 o
  -3   2   9     1042.30     1066.59     13.45 o
  -2   2   9     1728.61     1626.78     17.44 o
  -1   2   9       39.42       34.83      1.67 o
   0   2   9        9.23       11.87      1.24 o
   1   2   9      171.06      159.96      3.17 o
   2   2   9        8.94       10.15      0.90 o
   3   2   9      685.59      668.32      7.46 o
   4   2   9      582.33      586.28      7.46 o
   5   2   9       42.81       37.30      1.32 o
   6   2   9     1157.89     1141.97     15.89 o
   7   2   9      114.82      122.47      6.13 o
   8   2   9      117.96      117.28      6.63 o
   9   2   9       14.88       16.46      3.55 o
  -9   3   9       44.26       45.89      7.23 o
  -8   3   9       47.64       44.14      7.28 o
  -7   3   9       39.07       37.20      7.56 o
  -6   3   9       25.90       26.27      3.37 o
  -5   3   9        5.65        2.79      1.72 o
  -4   3   9      557.73      580.26      9.72 o
  -3   3   9      722.48      769.77     11.61 o
  -2   3   9       27.91       25.10      1.74 o
  -1   3   9      448.26      427.81      5.85 o
   0   3   9      144.23      133.14      3.41 o
   1   3   9      211.81      211.31      4.03 o
   2   3   9     1054.26     1062.76     11.51 o
   3   3   9       77.73       66.51      1.86 o
   4   3   9       55.72       58.75      1.82 o
   5   3   9       11.00       12.64      0.96 o
   6   3   9      532.35      510.19      7.49 o
   7   3   9      275.74      259.02      9.24 o
   8   3   9      342.88      344.93     11.71 o
   9   3   9       50.37       50.15      5.50 o
  -8   4   9       58.24       64.31      7.95 o
  -7   4   9       23.08       11.39      3.42 o
  -6   4   9       67.30       68.87      4.62 o
  -5   4   9       18.81       13.05      2.15 o
  -4   4   9      205.82      212.88      5.70 o
  -3   4   9      665.16      646.36     10.27 o
  -2   4   9      348.35      334.48      5.69 o
  -1   4   9     1176.69     1165.12     14.15 o
   0   4   9     1460.70     1418.27     16.45 o
   1   4   9       34.20       40.99      1.37 o
   2   4   9      102.50      104.29      1.93 o
   3   4   9        2.04        4.99      0.72 o
   4   4   9       36.10       31.90      1.45 o
   5   4   9      565.23      558.82      7.70 o
   6   4   9      158.29      156.53      2.92 o
   7   4   9      361.76      351.80      5.79 o
   8   4   9      506.56      513.37     15.20 o
   9   4   9        5.14        3.92      2.76 o
  10   4   9       14.09       22.51      6.68 o
  -8   5   9        3.52       -0.07      4.28 o
  -7   5   9       72.47       77.57      6.41 o
  -6   5   9        1.55        3.87      2.41 o
  -5   5   9       11.15       10.67      2.06 o
  -4   5   9      191.72      197.36      5.57 o
  -3   5   9       73.39       75.49      3.05 o
  -2   5   9     1136.69     1125.99     15.62 o
  -1   5   9       11.07       13.56      1.64 o
   0   5   9      235.18      210.37      4.17 o
   1   5   9      777.73      728.05     11.78 o
   2   5   9       15.47       14.49      0.97 o
   3   5   9      545.21      586.58      6.99 o
   4   5   9      305.64      277.27      4.77 o
   5   5   9        3.21        3.52      0.95 o
   6   5   9       67.04       66.19      2.73 o
   7   5   9      272.56      250.95      4.55 o
   8   5   9      258.61      247.82      7.22 o
   9   5   9       44.43       41.41      2.02 o
  10   5   9       70.54       66.25      3.84 o
  -8   6   9        0.89        5.04      4.28 o
  -7   6   9       28.51       25.67      5.85 o
  -6   6   9       21.18       20.04      4.06 o
  -5   6   9       46.47       45.82      3.23 o
  -4   6   9      116.67      113.44      4.31 o
  -3   6   9      160.17      154.74      5.86 o
  -2   6   9      354.99      345.70      6.68 o
  -1   6   9      486.55      474.78      8.32 o
   0   6   9      956.79      950.17     11.93 o
   1   6   9     1632.20     1605.70     20.60 o
   2   6   9      130.35      130.01      2.67 o
   3   6   9       17.35       22.52      1.42 o
   4   6   9      158.94      174.13      4.07 o
   5   6   9      110.46      110.49      4.37 o
   6   6   9      381.89      373.02      6.52 o
   7   6   9       92.36       89.68      2.66 o
   8   6   9        8.09        6.77      2.05 o
   9   6   9      113.70      115.44      3.85 o
  10   6   9      200.51      186.55      7.05 o
  -8   7   9       16.54       19.41      5.82 o
  -7   7   9        1.09        2.66      4.32 o
  -6   7   9        2.99       -1.05      4.60 o
  -5   7   9       73.16       72.26      3.93 o
  -4   7   9      214.68      225.86      6.36 o
  -3   7   9      277.97      282.87      6.23 o
  -2   7   9       52.78       59.36      2.78 o
  -1   7   9      580.30      582.93      9.23 o
   0   7   9      679.07      688.43     10.18 o
   1   7   9      196.67      194.41      4.22 o
   2   7   9       66.11       54.59      2.00 o
   3   7   9      466.30      422.78      6.66 o
   4   7   9       20.65       23.59      1.76 o
   5   7   9     1404.15     1374.36     19.36 o
   6   7   9      118.58      120.47      3.37 o
   7   7   9      218.52      215.90      4.70 o
   8   7   9       39.82       41.98      2.65 o
   9   7   9      115.99      122.14      7.38 o
  10   7   9      144.52      148.91      6.61 o
  -7   8   9       28.11       14.97      5.52 o
  -6   8   9        2.43        3.14      3.04 o
  -5   8   9      287.26      300.03      9.79 o
  -4   8   9      125.32      132.94      5.01 o
  -3   8   9      179.25      160.12      8.93 o
  -2   8   9      104.51      106.90      4.14 o
  -1   8   9      596.36      617.03     11.00 o
   0   8   9     1338.48     1314.23     17.39 o
   1   8   9        1.28        0.21      1.04 o
   2   8   9      367.66      369.46      6.39 o
   3   8   9      117.18      112.25      3.09 o
   4   8   9      180.47      186.04      5.52 o
   5   8   9      348.32      350.21      6.80 o
   6   8   9        1.86        2.79      1.22 o
   7   8   9      135.14      136.80      3.86 o
   8   8   9       87.53       87.24      3.08 o
   9   8   9       45.02       44.16      3.50 o
  10   8   9        5.34        5.07      2.83 o
  -7   9   9       16.77       16.82      6.05 o
  -6   9   9        0.38        2.98      4.16 o
  -5   9   9       11.28       11.56      4.92 o
  -4   9   9        7.37        8.04      2.29 o
  -3   9   9       42.91       41.39      3.15 o
  -2   9   9      173.57      164.31      6.55 o
  -1   9   9      323.17      323.87      7.32 o
   0   9   9      127.29      123.43      3.73 o
   1   9   9      385.42      398.60      7.05 o
   2   9   9       37.69       46.03      2.32 o
   3   9   9       14.10       14.88      1.56 o
   4   9   9       72.75       70.41      3.45 o
   5   9   9      205.39      185.47      4.78 o
   6   9   9       52.78       59.21      2.77 o
   7   9   9      368.57      365.81      7.23 o
   8   9   9       24.02       21.61      1.96 o
   9   9   9       75.92       84.46      4.26 o
  10   9   9        5.99        5.42      2.18 o
  -6  10   9        0.04       -0.55      4.39 o
  -5  10   9        7.20       13.26      3.89 o
  -4  10   9       31.58       31.11      3.51 o
  -3  10   9      181.49      188.25      7.55 o
  -2  10   9       49.23       44.45      3.17 o
  -1  10   9      139.16      141.58      4.84 o
   0  10   9      330.21      333.13      7.50 o
   1  10   9       29.32       35.77      2.56 o
   2  10   9      132.51      140.63      3.97 o
   3  10   9        8.22        4.26      1.34 o
   4  10   9       55.75       57.67      3.18 o
   5  10   9        9.69        9.22      1.74 o
   6  10   9      109.16      107.56      3.76 o
   7  10   9      140.02      130.42      4.22 o
   8  10   9       12.94       14.29      2.15 o
   9  10   9       67.73       76.74      4.53 o
  10  10   9        6.35        8.46      5.59 o
  -6  11   9       18.31       15.55      6.31 o
  -5  11   9       25.29       27.51      8.30 o
  -4  11   9        0.83       -2.26      2.26 o
  -3  11   9       33.26       37.66      3.78 o
  -2  11   9        0.35       -1.90      1.90 o
  -1  11   9      114.67      114.99      4.60 o
   0  11   9      165.63      163.18      6.69 o
   1  11   9      165.09      156.15      5.62 o
   2  11   9       17.41       16.29      2.27 o
   3  11   9      277.62      287.79      6.86 o
   4  11   9      151.04      148.97      4.73 o
   5  11   9       35.36       27.32      2.42 o
   6  11   9       42.32       45.16      2.87 o
   7  11   9       99.62       87.37      3.73 o
   8  11   9      249.98      268.13      6.56 o
   9  11   9      177.77      187.53      8.31 o
  10  11   9       11.67        9.38      5.80 o
  -5  12   9        0.82        4.74      5.13 o
  -4  12   9        3.03        7.19      3.73 o
  -3  12   9       39.03       51.27      4.87 o
  -2  12   9      120.53      110.97      6.36 o
  -1  12   9      414.72      413.16     12.71 o
   0  12   9        1.06        2.01      2.10 o
   1  12   9       91.94       90.73      4.59 o
   2  12   9      106.01      107.97      4.28 o
   3  12   9      114.95      109.92      4.40 o
   4  12   9      155.79      167.80      5.21 o
   5  12   9       36.36       37.16      2.83 o
   6  12   9       11.67       14.56      2.74 o
   7  12   9      129.72      125.19      4.57 o
   8  12   9      168.94      168.57      8.28 o
   9  12   9       43.50       38.72      3.41 o
  -5  13   9        4.29       -2.20      4.48 o
  -4  13   9        5.70        3.40      5.04 o
  -3  13   9       28.02       24.00      4.28 o
  -2  13   9       75.05       71.82      5.62 o
  -1  13   9       20.51       16.56      3.53 o
   0  13   9        7.06        3.22      2.39 o
   1  13   9       51.29       48.90      3.43 o
   2  13   9      160.85      160.66      7.34 o
   3  13   9      237.67      228.83      8.63 o
   4  13   9        1.70        1.67      1.83 o
   5  13   9       92.99       98.66      4.30 o
   6  13   9        5.46        5.04      1.98 o
   7  13   9       11.79       16.57      3.09 o
   8  13   9       58.52       56.13      4.65 o
   9  13   9        9.16        7.79      3.77 o
  -4  14   9       37.50       29.69      7.07 o
  -3  14   9        3.34       -2.38      3.19 o
  -2  14   9       15.61       18.30      5.51 o
  -1  14   9        5.11        9.58      3.42 o
   0  14   9      156.53      159.64      7.23 o
   1  14   9      209.19      213.55      6.51 o
   2  14   9       33.23       35.11      7.28 o
   3  14   9       94.77      100.27      8.79 o
   4  14   9        0.44       -2.19      2.19 o
   5  14   9       70.26       72.65      4.62 o
   6  14   9      159.70      167.48      6.65 o
   7  14   9        0.48       -0.48      2.51 o
   8  14   9        9.51       10.16      4.29 o
   9  14   9       17.17       16.64      4.69 o
  -3  15   9        1.64        5.15      5.62 o
  -2  15   9       21.10       13.80      4.16 o
  -1  15   9       44.05       52.14      5.49 o
   0  15   9       43.60       43.82      5.03 o
   1  15   9        2.60        2.29      2.61 o
   2  15   9       33.28       33.75      4.81 o
   3  15   9       53.59       47.00      5.29 o
   4  15   9       47.45       49.81      5.24 o
   5  15   9       54.51       37.90      6.08 o
   6  15   9        0.08        5.41      3.84 o
   7  15   9       35.62       50.61      6.68 o
   8  15   9        0.57        5.57      3.58 o
  -2  16   9        0.44       -2.96      3.38 o
  -1  16   9        1.05        3.98      3.88 o
   0  16   9       39.21       38.58      5.32 o
   1  16   9        3.57       -1.41      4.34 o
   2  16   9      155.37      157.15     13.68 o
   3  16   9       22.40       19.50      5.29 o
   4  16   9       10.79       17.79      5.38 o
   5  16   9        0.19       -2.03      3.60 o
   6  16   9        5.69       -1.69      3.65 o
   7  16   9       59.80       61.15      7.12 o
  -1  17   9        1.86        1.34      3.82 o
   0  17   9       12.93       11.55      5.41 o
   1  17   9       36.00       29.81      6.24 o
   2  17   9       13.01       12.80      4.97 o
   3  17   9        2.09       -1.50      3.28 o
   4  17   9        8.55        4.30      4.51 o
   5  17   9        3.88       14.24      4.69 o
   0 -13  10       23.85       40.60      7.88 o
  -4 -12  10       13.82        5.32      6.08 o
  -3 -12  10        7.17        8.79      4.37 o
  -2 -12  10        0.51        4.18      5.94 o
  -1 -12  10       23.95       42.50      8.39 o
   0 -12  10       80.89       92.62     10.14 o
   1 -12  10       35.61       37.02      7.83 o
   2 -12  10        0.95        5.06      4.67 o
   3 -12  10        6.56        5.55      4.88 o
  -4 -11  10       26.98       22.42      4.76 o
  -3 -11  10        0.60        6.10      3.55 o
  -2 -11  10      101.64      105.74     11.79 o
  -1 -11  10       95.78      103.09     10.40 o
   0 -11  10       11.38        7.13      3.71 o
   1 -11  10        3.49        1.32      4.62 o
   2 -11  10       33.91       32.10      6.75 o
   3 -11  10       53.94       53.47      7.97 o
   4 -11  10       11.49       13.61      5.57 o
   5 -11  10        5.49       15.27      4.97 o
  -5 -10  10        8.30        6.10      5.50 o
  -4 -10  10        3.61        5.48      7.30 o
  -3 -10  10       21.34       25.98      8.91 o
  -2 -10  10       46.68       47.23      5.23 o
  -1 -10  10        9.27        3.75      2.72 o
   0 -10  10        1.56       -0.23      3.00 o
   1 -10  10       17.56       21.50      4.34 o
   2 -10  10       35.68       40.50      5.19 o
   3 -10  10       28.09       18.08      5.58 o
   4 -10  10        3.59       -0.88      3.95 o
   5 -10  10        8.52       12.39      5.20 o
   6 -10  10        0.51        3.49      4.37 o
  -6  -9  10       15.08       19.37      6.56 o
  -5  -9  10        7.61       -0.72      4.71 o
  -4  -9  10        1.42       -0.61      4.64 o
  -3  -9  10        9.10        5.39      3.36 o
  -2  -9  10       17.08       20.87      4.03 o
  -1  -9  10       55.29       65.16      4.69 o
   0  -9  10      225.25      247.00      8.07 o
   1  -9  10       71.64       78.14     13.07 o
   2  -9  10        5.06        5.48      3.08 o
   3  -9  10        7.30        7.86      2.83 o
   4  -9  10        2.34        5.18      2.63 o
   5  -9  10       17.98       19.36      4.11 o
   6  -9  10       18.22       18.42      4.18 o
   7  -9  10        7.64        3.72      4.37 o
  -6  -8  10       29.56       30.16      7.21 o
  -5  -8  10       18.57       12.28      3.80 o
  -4  -8  10        0.36        0.10      4.45 o
  -3  -8  10       10.69        7.83      6.07 o
  -2  -8  10       20.92       24.89      5.28 o
  -1  -8  10      138.12      157.98     11.85 o
   0  -8  10      215.72      221.76     10.94 o
   1  -8  10       12.63       12.77      3.38 o
   2  -8  10        3.67        3.54      2.37 o
   3  -8  10       52.60       51.20      4.15 o
   4  -8  10       80.22       82.25      6.53 o
   5  -8  10        3.63        6.56      2.53 o
   6  -8  10        2.16       -2.70      2.70 o
   7  -8  10        4.65        1.83      3.88 o
  -7  -7  10       23.89       17.72      6.05 o
  -6  -7  10       62.23       62.86      6.55 o
  -5  -7  10       36.90       35.06      4.09 o
  -4  -7  10       46.08       40.91      4.67 o
  -3  -7  10       12.01        9.42      3.87 o
  -2  -7  10        3.19        3.31      2.27 o
  -1  -7  10      233.67      229.78      7.35 o
   0  -7  10      245.36      250.70      7.58 o
   1  -7  10       81.67       89.87      6.20 o
   2  -7  10      465.62      491.45     16.02 o
   3  -7  10       41.98       45.92      3.74 o
   4  -7  10        1.33       -1.97      1.97 o
   5  -7  10       34.21       34.22      3.40 o
   6  -7  10        2.61        1.37      2.16 o
   7  -7  10       93.99      100.22      5.95 o
  -7  -6  10        4.65        1.62      4.85 o
  -6  -6  10        2.34        0.82      3.03 o
  -5  -6  10        0.07        0.50      2.26 o
  -4  -6  10       38.18       32.57      3.68 o
  -3  -6  10       96.10       94.52      4.49 o
  -2  -6  10       93.38       89.55      4.76 o
  -1  -6  10       21.26       24.27      2.88 o
   0  -6  10        8.20        9.33      2.02 o
   1  -6  10      303.51      314.25      7.27 o
   2  -6  10      302.90      314.95     11.67 o
   3  -6  10       18.82       16.41      2.98 o
   4  -6  10       15.71       11.14      2.40 o
   5  -6  10       13.98       12.94      2.41 o
   6  -6  10       42.25       49.49      3.58 o
   7  -6  10        9.08       12.86      2.50 o
   8  -6  10        1.94       -1.96      4.00 o
  -8  -5  10       67.85       77.92      9.47 o
  -7  -5  10       11.01        9.20      5.38 o
  -6  -5  10        4.82        0.05      3.24 o
  -5  -5  10      106.58       99.16      5.49 o
  -4  -5  10      235.62      231.32      7.72 o
  -3  -5  10       30.67       34.99      3.66 o
  -2  -5  10       27.20       24.30      2.62 o
  -1  -5  10        1.85        2.76      1.70 o
   0  -5  10        3.55        4.03      1.62 o
   1  -5  10      635.34      655.06     11.46 o
   2  -5  10      116.00      126.68      5.16 o
   3  -5  10      547.80      538.11     13.46 o
   4  -5  10      281.06      297.69     10.53 o
   5  -5  10        0.58        1.83      1.54 o
   6  -5  10       11.73       10.52      2.17 o
   7  -5  10       43.72       44.82      3.16 o
   8  -5  10       54.20       52.24      7.09 o
  -8  -4  10       23.44       21.28      6.72 o
  -7  -4  10       29.75       20.38      6.31 o
  -6  -4  10       94.95       96.29      7.90 o
  -5  -4  10        0.59       -2.51      2.91 o
  -4  -4  10       18.77       15.53      2.82 o
  -3  -4  10        5.81        4.95      1.82 o
  -2  -4  10      228.14      225.00      6.13 o
  -1  -4  10      206.07      219.82      5.63 o
   0  -4  10      202.75      216.04      4.73 o
   1  -4  10        6.33        9.88      1.45 o
   2  -4  10      262.17      273.58      6.39 o
   3  -4  10      548.45      528.86      9.48 o
   4  -4  10       73.54       68.80      4.54 o
   5  -4  10       17.98       20.39      2.07 o
   6  -4  10       29.71       27.52      2.32 o
   7  -4  10       10.66       14.03      2.07 o
   8  -4  10        7.99        9.52      2.68 o
   9  -4  10       26.67       28.12      3.17 o
  -8  -3  10       28.58       15.07      5.89 o
  -7  -3  10      128.41      144.91      9.32 o
  -6  -3  10       49.46       46.08      7.09 o
  -5  -3  10        2.32        3.74      2.32 o
  -4  -3  10        2.25        5.72      2.12 o
  -3  -3  10      106.73       98.28      4.23 o
  -2  -3  10      225.58      227.91      7.72 o
  -1  -3  10       24.14       26.28      1.98 o
   0  -3  10       27.82       25.82      1.73 o
   1  -3  10       27.97       25.19      1.78 o
   2  -3  10      297.36      286.08      8.18 o
   3  -3  10      527.92      527.76      9.34 o
   4  -3  10       13.59       11.31      1.66 o
   5  -3  10      538.58      529.48      9.31 o
   6  -3  10      103.96      108.32      3.67 o
   7  -3  10       41.21       37.54      3.22 o
   8  -3  10       63.91       62.98      3.97 o
   9  -3  10        8.38        7.73      2.27 o
  -8  -2  10       21.59       19.94      6.03 o
  -7  -2  10       93.07       93.79     10.23 o
  -6  -2  10        2.19       -1.35      2.80 o
  -5  -2  10      220.49      218.56      7.33 o
  -4  -2  10      198.48      204.54      6.80 o
  -3  -2  10       13.93       11.85      1.97 o
  -2  -2  10        8.79        5.42      1.56 o
  -1  -2  10       73.16       67.34      2.83 o
   0  -2  10      325.34      335.91      5.64 o
   1  -2  10      554.52      543.03      7.71 o
   2  -2  10       18.26       21.29      1.58 o
   3  -2  10       60.08       53.58      2.53 o
   4  -2  10      241.93      243.01      4.82 o
   5  -2  10      397.74      406.45      7.52 o
   6  -2  10       29.11       23.81      1.86 o
   7  -2  10        4.35        4.89      1.93 o
   8  -2  10      121.03      125.01      4.50 o
   9  -2  10        1.48        2.61      2.77 o
  -8  -1  10        5.65        4.71      4.88 o
  -7  -1  10        2.33        4.14      3.49 o
  -6  -1  10      169.51      167.57      8.58 o
  -5  -1  10      454.25      473.80     11.46 o
  -4  -1  10       34.81       40.21      4.19 o
  -3  -1  10        0.09        0.88      1.41 o
  -2  -1  10      110.00       93.73      3.05 o
  -1  -1  10      177.85      179.65      3.72 o
   0  -1  10      379.09      384.61      6.11 o
   1  -1  10      317.11      316.11      5.20 o
   2  -1  10       44.91       40.69      1.89 o
   3  -1  10       50.44       51.54      3.08 o
   4  -1  10      572.15      560.44      8.35 o
   5  -1  10      422.03      423.75      6.82 o
   6  -1  10       18.92       17.29      1.79 o
   7  -1  10      142.11      130.62      3.59 o
   8  -1  10       26.41       26.48      2.32 o
   9  -1  10       51.18       54.05      4.58 o
  10  -1  10       69.83       69.16      5.20 o
  -8   0  10       17.06       14.44      5.57 o
  -7   0  10        1.20        1.22      2.93 o
  -6   0  10      114.82      104.94      6.96 o
  -5   0  10      759.15      760.91     13.28 o
  -4   0  10        3.14        1.23      1.84 o
  -3   0  10      629.94      599.14      9.80 o
  -2   0  10        4.68        5.56      1.30 o
  -1   0  10       16.66       16.28      1.20 o
   0   0  10      550.20      563.50      8.71 o
   1   0  10        0.54        2.44      0.90 o
   2   0  10      509.73      523.05      7.11 o
   3   0  10      973.98      952.79     14.16 o
   4   0  10      215.78      223.18      4.25 o
   5   0  10       51.37       54.01      2.62 o
   6   0  10      299.16      300.13      5.14 o
   7   0  10       26.16       30.11      2.15 o
   8   0  10       44.17       41.94      2.25 o
   9   0  10       75.91       74.87      4.25 o
  10   0  10       24.08       23.78      3.00 o
  -8   1  10       16.93       16.99      5.41 o
  -7   1  10       52.48       59.00      9.10 o
  -6   1  10       92.72       94.48      8.74 o
  -5   1  10        0.70       -0.94      2.07 o
  -4   1  10      194.78      198.75      5.53 o
  -3   1  10      176.12      179.11      5.89 o
  -2   1  10      117.70      101.25      3.44 o
  -1   1  10      222.72      211.64      4.00 o
   0   1  10      604.33      561.35      8.59 o
   1   1  10      313.68      319.14      5.11 o
   2   1  10     1166.99     1135.02     13.27 o
   3   1  10      221.62      217.22      4.73 o
   4   1  10      203.50      212.03      4.01 o
   5   1  10      258.80      256.02      4.50 o
   6   1  10      229.26      219.99      3.98 o
   7   1  10      223.21      223.80      6.51 o
   8   1  10        8.70        7.01      1.56 o
   9   1  10       63.60       70.87      8.92 o
  -8   2  10       47.60       57.17      8.16 o
  -7   2  10        0.06       -1.47      2.59 o
  -6   2  10        2.54        1.43      2.84 o
  -5   2  10        5.13        6.42      2.39 o
  -4   2  10      475.90      492.79      9.70 o
  -3   2  10      460.79      442.92      7.11 o
  -2   2  10      177.59      164.31      4.31 o
  -1   2  10      412.58      422.40      6.42 o
   0   2  10        8.38        6.22      1.23 o
   1   2  10      496.17      462.54      6.62 o
   2   2  10      535.29      535.66      7.41 o
   3   2  10       86.02       86.49      3.33 o
   4   2  10     1530.19     1528.89     19.00 o
   5   2  10      511.22      501.63      9.15 o
   6   2  10        1.68        1.15      0.77 o
   7   2  10       18.46       17.63      1.21 o
   8   2  10       75.21       79.53      5.60 o
   9   2  10       18.00       14.86      5.80 o
  -8   3  10       17.74       26.46      6.26 o
  -7   3  10       27.52       26.58      8.32 o
  -6   3  10      204.43      218.51      9.64 o
  -5   3  10      199.36      215.60      7.07 o
  -4   3  10       13.78       14.45      3.85 o
  -3   3  10        3.04        2.96      1.54 o
  -2   3  10      547.33      554.62      8.08 o
  -1   3  10      375.38      365.56      5.38 o
   0   3  10        1.92        2.31      1.23 o
   1   3  10      281.42      259.34      4.82 o
   2   3  10        1.82        1.07      0.84 o
   3   3  10     1842.76     1787.63     24.24 o
   4   3  10     1179.63     1122.40     14.44 o
   5   3  10      161.69      156.37      2.84 o
   6   3  10      191.58      197.71      3.59 o
   7   3  10       58.50       57.08      1.98 o
   8   3  10      182.66      180.77      8.08 o
   9   3  10       48.60       69.67      8.90 o
  10   3  10       19.71       15.95      6.56 o
  -8   4  10       10.34        6.19      4.55 o
  -7   4  10      225.35      234.46     13.59 o
  -6   4  10      246.22      283.55     12.85 o
  -5   4  10       21.74       19.44      5.66 o
  -4   4  10       21.19       16.46      2.64 o
  -3   4  10       34.68       34.48      2.34 o
  -2   4  10      750.38      768.29     11.59 o
  -1   4  10      272.35      269.78      4.86 o
   0   4  10      895.89      900.48     11.20 o
   1   4  10        8.70       10.33      1.11 o
   2   4  10       13.09       13.82      1.17 o
   3   4  10      211.31      222.89      4.39 o
   4   4  10      302.13      281.31      5.44 o
   5   4  10      148.33      151.78      3.55 o
   6   4  10      888.16      883.21     13.04 o
   7   4  10      290.78      294.18      8.04 o
   8   4  10        0.57        0.78      1.14 o
   9   4  10        0.55        3.84      4.53 o
  10   4  10        1.06        4.64      5.66 o
  -8   5  10        1.20       10.17      5.11 o
  -7   5  10       20.27       28.08      6.72 o
  -6   5  10       53.56       54.69      5.57 o
  -5   5  10       74.61       70.38      4.35 o
  -4   5  10      202.38      208.22      5.94 o
  -3   5  10      308.01      303.62      6.42 o
  -2   5  10       68.32       60.33      2.70 o
  -1   5  10       46.43       46.36      2.31 o
   0   5  10       40.57       45.28      2.20 o
   1   5  10      374.65      365.47      6.05 o
   2   5  10      243.99      251.06      3.91 o
   3   5  10      796.05      763.44      9.49 o
   4   5  10       31.71       24.66      1.68 o
   5   5  10     1036.74      992.76     14.39 o
   6   5  10      291.13      286.02      5.33 o
   7   5  10       22.99       26.03      1.46 o
   8   5  10        0.21       -0.93      1.63 o
   9   5  10        0.78        1.67      1.52 o
  10   5  10       83.60       75.74      5.80 o
  -7   6  10        9.72        7.97      5.22 o
  -6   6  10       66.59       69.80      6.21 o
  -5   6  10      229.94      245.95     10.67 o
  -4   6  10      300.59      299.16      7.48 o
  -3   6  10       24.41       26.02      2.29 o
  -2   6  10       33.35       32.57      2.24 o
  -1   6  10       15.28       12.73      1.56 o
   0   6  10       66.72       69.59      2.67 o
   1   6  10      398.97      398.33      6.67 o
   2   6  10       77.07       73.01      2.56 o
   3   6  10       35.17       38.48      1.82 o
   4   6  10       26.67       26.23      1.80 o
   5   6  10      463.59      437.13      9.78 o
   6   6  10      170.87      169.85      3.95 o
   7   6  10      383.55      381.08      6.64 o
   8   6  10      114.72      106.94      3.68 o
   9   6  10        2.56        0.78      2.17 o
  10   6  10       58.50       57.92      6.97 o
  -7   7  10        1.30        2.96      5.06 o
  -6   7  10        2.45        4.19      3.02 o
  -5   7  10      166.75      187.14      6.96 o
  -4   7  10      170.39      176.77      5.74 o
  -3   7  10      175.64      180.63      5.10 o
  -2   7  10      396.69      406.16      7.75 o
  -1   7  10       72.47       70.78      3.27 o
   0   7  10      170.82      163.50      4.12 o
   1   7  10       97.71       85.81      2.88 o
   2   7  10      107.82      113.02      3.21 o
   3   7  10      193.20      183.12      4.00 o
   4   7  10      379.78      371.10      7.10 o
   5   7  10      211.37      212.28      4.86 o
   6   7  10      290.99      281.29      6.20 o
   7   7  10      504.90      485.22      8.27 o
   8   7  10        1.68        3.96      1.52 o
   9   7  10       24.30       22.24      2.68 o
  10   7  10        1.41        0.56      2.82 o
  11   7  10       21.22       11.92      7.05 o
  -7   8  10       13.21       14.40      5.82 o
  -6   8  10        7.73       15.55      5.50 o
  -5   8  10      120.69      129.17      7.82 o
  -4   8  10       71.85       74.82      4.61 o
  -3   8  10      750.76      755.74     13.72 o
  -2   8  10       49.66       49.33      3.56 o
  -1   8  10      154.80      151.95      4.76 o
   0   8  10       22.71       24.04      2.38 o
   1   8  10        2.83        0.73      1.24 o
   2   8  10      626.73      620.61     11.28 o
   3   8  10      149.33      146.10      4.66 o
   4   8  10        0.26        0.61      1.23 o
   5   8  10      147.03      139.54      4.03 o
   6   8  10      274.26      267.16      5.75 o
   7   8  10       69.44       66.10      2.77 o
   8   8  10        6.95        7.27      1.86 o
   9   8  10      130.71      132.70      6.89 o
  10   8  10       91.96       94.59      5.67 o
  11   8  10       21.27        5.50      6.56 o
  -6   9  10        0.53        1.59      4.74 o
  -5   9  10       17.38       16.35      4.14 o
  -4   9  10       24.09       21.40      3.30 o
  -3   9  10      144.51      139.75      5.89 o
  -2   9  10       13.17       11.28      2.24 o
  -1   9  10      268.04      277.38      6.87 o
   0   9  10      753.74      755.13     14.63 o
   1   9  10       80.32       75.36      3.31 o
   2   9  10        4.99        3.14      1.33 o
   3   9  10        1.34        1.83      1.37 o
   4   9  10       94.19       90.45      3.49 o
   5   9  10      267.27      286.60      6.37 o
   6   9  10      183.25      172.27      4.66 o
   7   9  10       36.16       32.63      2.35 o
   8   9  10      144.67      153.71      4.36 o
   9   9  10      176.08      178.77      8.68 o
  10   9  10        4.40        5.25      2.10 o
  11   9  10        0.26       -5.73      5.73 o
  -6  10  10       38.96       35.96      7.30 o
  -5  10  10       10.37        6.39      9.56 o
  -4  10  10       11.84       11.39      2.97 o
  -3  10  10        8.69       11.17      2.76 o
  -2  10  10      268.64      268.96      7.24 o
  -1  10  10      759.32      747.08     15.20 o
   0  10  10        3.62        4.95      2.04 o
   1  10  10       98.80       96.86      5.21 o
   2  10  10       78.79       80.96      3.14 o
   3  10  10       18.38        9.30      1.82 o
   4  10  10      739.38      735.66     12.57 o
   5  10  10       79.56       79.38      3.44 o
   6  10  10      147.94      153.82      4.65 o
   7  10  10       19.66       23.45      2.18 o
   8  10  10       33.46       37.32      2.49 o
   9  10  10       36.66       29.53      3.09 o
  10  10  10       16.38       15.55      6.24 o
  11  10  10       10.42        3.97      6.47 o
  -5  11  10        7.01        2.84      5.38 o
  -4  11  10       36.38       35.30      4.09 o
  -3  11  10       18.24       15.88      3.06 o
  -2  11  10       50.83       49.40      4.65 o
  -1  11  10      278.51      274.04      8.23 o
   0  11  10        4.36        3.68      2.29 o
   1  11  10      309.28      310.64     19.44 o
   2  11  10      102.67      104.23      3.72 o
   3  11  10      109.41      112.31      4.78 o
   4  11  10       53.66       55.53      3.14 o
   5  11  10        0.45       -1.13      1.41 o
   6  11  10       14.53       20.14      2.26 o
   7  11  10       87.77       98.52      5.02 o
   8  11  10       82.52       78.67      3.59 o
   9  11  10        0.45       -2.67      2.67 o
  10  11  10       72.94       83.01     10.12 o
  -5  12  10        9.57       12.13      5.89 o
  -4  12  10       18.62       23.83      6.59 o
  -3  12  10        1.32       -2.59      2.60 o
  -2  12  10      117.30      122.90      6.89 o
  -1  12  10       13.43       14.46      2.86 o
   0  12  10      340.50      344.95      9.45 o
   1  12  10      170.11      154.28      6.02 o
   2  12  10        1.27        3.29      1.82 o
   3  12  10       82.15       73.87      3.78 o
   4  12  10      132.08      130.65      4.75 o
   5  12  10       27.53       39.07      2.95 o
   6  12  10      171.03      175.96      5.44 o
   7  12  10        4.54        4.27      1.87 o
   8  12  10       48.63       60.39      3.45 o
   9  12  10       28.37       32.18      4.56 o
  -4  13  10       60.39       68.47      9.27 o
  -3  13  10        1.40       -3.00      3.00 o
  -2  13  10       35.05       34.19      4.69 o
  -1  13  10       18.27       18.86      3.68 o
   0  13  10       10.58        8.21      2.63 o
   1  13  10       83.21       81.57      4.20 o
   2  13  10        8.89        7.96      2.61 o
   3  13  10       56.94       51.07      4.99 o
   4  13  10       20.17       26.13      2.84 o
   5  13  10       30.12       29.30      2.92 o
   6  13  10       66.75       67.24      3.72 o
   7  13  10        6.43        4.32      1.95 o
   8  13  10       47.51       58.38      6.57 o
   9  13  10       33.86       48.62      5.41 o
  -3  14  10        5.33        6.05      3.76 o
  -2  14  10       70.76       66.84      6.07 o
  -1  14  10       55.47       67.69      5.76 o
   0  14  10       20.71       17.34      3.28 o
   1  14  10        1.16        0.16      2.06 o
   2  14  10      190.12      205.07      7.55 o
   3  14  10       93.23       87.18      5.66 o
   4  14  10        4.27        4.18      2.44 o
   5  14  10       19.82       21.69      3.30 o
   6  14  10       21.05       11.53      3.26 o
   7  14  10       91.37       95.10      6.00 o
   8  14  10       63.79       59.20      6.12 o
   9  14  10       21.58       17.82      4.44 o
  -3  15  10       79.25       78.62     10.19 o
  -2  15  10       99.44      107.59     13.13 o
  -1  15  10        3.65       -2.24      3.93 o
   0  15  10       21.51       15.03      4.05 o
   1  15  10       32.13       28.16      5.96 o
   2  15  10       75.31       71.30      7.55 o
   3  15  10       46.65       48.01      5.25 o
   4  15  10        0.13        2.29      2.86 o
   5  15  10       13.44       13.33      4.53 o
   6  15  10       86.56       98.17      8.34 o
   7  15  10       72.37       57.51      5.31 o
   8  15  10        1.36       -1.13      3.12 o
  -2  16  10        2.49        9.31      4.05 o
  -1  16  10       33.07       25.23      4.66 o
   0  16  10       53.99       49.27      6.32 o
   1  16  10       63.43       92.90      9.43 o
   2  16  10       48.72       42.20      7.12 o
   3  16  10        5.22        2.43      4.14 o
   4  16  10       45.31       38.36      6.24 o
   5  16  10       13.83       16.64      4.88 o
   6  16  10        7.08        9.01      4.11 o
   7  16  10       22.33       22.07      5.04 o
   0  17  10       65.48       62.19      8.53 o
   1  17  10        0.14        4.53      4.76 o
   2  17  10       10.39        9.68      5.18 o
   3  17  10        0.28        1.85      4.14 o
   4  17  10        6.82        8.32      4.67 o
   5  17  10       30.49       24.56      5.85 o
  -1 -12  11       25.25       21.03      7.19 o
   0 -12  11        0.07       -4.97      4.97 o
   1 -12  11       12.22        8.43      6.05 o
  -4 -11  11       10.47       11.58      5.64 o
  -3 -11  11       46.29       50.29     17.05 o
  -2 -11  11       73.89       75.06      9.73 o
  -1 -11  11        1.02        6.19      5.78 o
   0 -11  11       44.12       61.38      8.90 o
   1 -11  11        4.76        2.75      4.81 o
   2 -11  11        4.25       12.94      5.71 o
   3 -11  11       31.23       36.28      7.07 o
   4 -11  11        0.38        0.92      4.37 o
  -4 -10  11       29.92       31.82      6.16 o
  -3 -10  11       10.94        8.86      3.93 o
  -2 -10  11        0.13        0.34      3.20 o
  -1 -10  11       36.48       39.86      5.68 o
   0 -10  11       89.21       83.43      6.98 o
   1 -10  11       15.48       12.37      7.48 o
   2 -10  11        0.28       -0.86      4.21 o
   3 -10  11       10.29        8.57      4.83 o
   4 -10  11       17.84       22.55      6.03 o
   5 -10  11       32.28       46.22      7.28 o
   6 -10  11       17.52        6.84      4.30 o
  -5  -9  11       14.75        6.54      5.27 o
  -4  -9  11        0.28       -1.25      7.60 o
  -3  -9  11        0.81       -1.51      3.10 o
  -2  -9  11       48.65       44.67      5.24 o
  -1  -9  11      238.17      252.09      8.50 o
   0  -9  11       31.65       30.66      4.81 o
   1  -9  11       36.62       32.40      4.91 o
   2  -9  11       43.56       53.98      5.48 o
   3  -9  11        1.54       -1.66      2.47 o
   4  -9  11       16.14       13.32      5.47 o
   5  -9  11       25.56       26.94      8.22 o
   6  -9  11        0.98       -2.38      3.86 o
   7  -9  11       33.48       37.58      6.10 o
  -6  -8  11       17.31        5.15      5.55 o
  -5  -8  11       32.83       33.92      5.19 o
  -4  -8  11        0.69       -0.82      2.88 o
  -3  -8  11       95.39      107.84      6.95 o
  -2  -8  11       40.23       37.42      4.04 o
  -1  -8  11        0.14        1.13      2.27 o
   0  -8  11        1.65       -1.88      2.66 o
   1  -8  11      104.01      101.49      6.88 o
   2  -8  11      112.16      112.88      6.97 o
   3  -8  11        0.31        1.10      2.30 o
   4  -8  11        0.31        2.22      2.28 o
   5  -8  11        9.18        9.83      3.34 o
   6  -8  11       19.56       22.26      4.13 o
   7  -8  11       39.97       39.12      5.99 o
  -6  -7  11        1.69        0.90      4.95 o
  -5  -7  11       20.30       22.95      7.30 o
  -4  -7  11        4.10       -2.50      2.68 o
  -3  -7  11       13.78       12.27      4.46 o
  -2  -7  11        8.12        7.35      2.70 o
  -1  -7  11        5.34        5.48      2.32 o
   0  -7  11       84.25       94.53      4.96 o
   1  -7  11      292.35      292.97     10.95 o
   2  -7  11       32.05       32.04      3.54 o
   3  -7  11       33.99       34.09      3.60 o
   4  -7  11        9.23        8.65      4.67 o
   5  -7  11        2.32        1.51      2.08 o
   6  -7  11       26.39       29.66      4.06 o
   7  -7  11       40.93       32.09      4.26 o
  -7  -6  11       15.50        7.65      5.82 o
  -6  -6  11        6.63        8.16      5.32 o
  -5  -6  11        3.72        3.22      3.26 o
  -4  -6  11       43.02       44.02      4.92 o
  -3  -6  11       21.64       24.26      3.91 o
  -2  -6  11       48.90       50.98      4.13 o
  -1  -6  11       46.92       49.27      3.87 o
   0  -6  11       44.14       46.73      3.68 o
   1  -6  11        0.40        0.43      2.01 o
   2  -6  11        6.45        5.55      2.46 o
   3  -6  11       88.17       87.72      4.72 o
   4  -6  11       25.68       25.53      4.48 o
   5  -6  11       17.96       16.28      6.08 o
   6  -6  11       40.03       35.52      4.05 o
   7  -6  11        2.34        0.57      2.56 o
  -7  -5  11       14.86       11.97      5.62 o
  -6  -5  11       23.57       29.00      5.05 o
  -5  -5  11        0.25        0.85      2.40 o
  -4  -5  11        1.49       -2.22      2.59 o
  -3  -5  11       18.66       22.76      3.95 o
  -2  -5  11      157.59      163.10     10.60 o
  -1  -5  11      153.85      156.94      7.62 o
   0  -5  11        2.25        1.06      1.78 o
   1  -5  11       92.92       97.09      4.10 o
   2  -5  11      343.96      351.48      9.20 o
   3  -5  11      400.66      431.24     10.38 o
   4  -5  11       48.13       53.37      3.59 o
   5  -5  11       32.83       36.76      3.11 o
   6  -5  11        0.37        2.86      2.12 o
   7  -5  11        3.30        6.29      2.50 o
   8  -5  11       38.88       46.45      6.72 o
  -7  -4  11      105.07       95.95      9.89 o
  -6  -4  11       26.84       35.80      5.30 o
  -5  -4  11        9.39        5.29      2.50 o
  -4  -4  11       33.05       34.58      3.68 o
  -3  -4  11        9.34        8.45      2.15 o
  -2  -4  11      177.90      203.16      6.87 o
  -1  -4  11      194.37      203.99      8.32 o
   0  -4  11      318.71      343.96      7.71 o
   1  -4  11      537.18      548.21     10.17 o
   2  -4  11      217.34      207.95      5.47 o
   3  -4  11        7.08        1.71      2.52 o
   4  -4  11        0.48       -0.71      1.39 o
   5  -4  11       37.00       33.81      2.76 o
   6  -4  11      120.60      120.54      4.30 o
   7  -4  11       68.04       72.27      3.64 o
   8  -4  11       19.50       16.65      7.44 o
  -7  -3  11       26.57       21.75      6.75 o
  -6  -3  11        0.82       -1.37      5.04 o
  -5  -3  11       35.75       32.84      3.73 o
  -4  -3  11       18.47       14.47      2.83 o
  -3  -3  11       52.25       56.85      3.60 o
  -2  -3  11       44.77       47.07      3.17 o
  -1  -3  11      271.81      275.27      6.37 o
   0  -3  11      833.30      851.77     12.35 o
   1  -3  11      477.17      464.58      7.79 o
   2  -3  11       52.18       60.19      3.04 o
   3  -3  11       15.78       12.44      1.85 o
   4  -3  11      162.63      159.71      4.59 o
   5  -3  11      263.60      278.25      6.30 o
   6  -3  11       26.27       29.78      2.31 o
   7  -3  11        8.78       11.49      1.83 o
   8  -3  11        3.92        1.80      2.12 o
   9  -3  11        7.24        6.93      4.11 o
  -8  -2  11        0.37        0.55      5.06 o
  -7  -2  11        0.53       -2.98      4.58 o
  -6  -2  11       91.82       91.67      7.15 o
  -5  -2  11      175.15      172.91      6.84 o
  -4  -2  11        0.74       -1.29      1.84 o
  -3  -2  11      115.61      114.23      4.57 o
  -2  -2  11       13.06        6.55      1.75 o
  -1  -2  11        1.38       -0.46      1.15 o
   0  -2  11      607.75      587.94      9.28 o
   1  -2  11      157.89      157.80      4.06 o
   2  -2  11      597.33      596.87     10.42 o
   3  -2  11      409.71      403.00      8.62 o
   4  -2  11       44.34       43.40      2.95 o
   5  -2  11        7.06        5.57      1.48 o
   6  -2  11       44.99       45.30      2.63 o
   7  -2  11       28.39       28.88      2.64 o
   8  -2  11       93.70       94.40      4.15 o
   9  -2  11       12.16       17.03      3.91 o
  -8  -1  11       23.97        4.48      5.45 o
  -7  -1  11       88.70      107.99      9.98 o
  -6  -1  11       19.15       12.46      3.80 o
  -5  -1  11        0.25       -0.05      1.85 o
  -4  -1  11        4.34        4.88      3.03 o
  -3  -1  11       39.38       39.59      4.66 o
  -2  -1  11       25.40       33.35      2.61 o
  -1  -1  11       14.73       15.66      1.77 o
   0  -1  11        0.17        0.96      1.08 o
   1  -1  11     1531.80     1481.63     18.85 o
   2  -1  11      642.87      629.69      9.33 o
   3  -1  11        6.48        8.43      1.52 o
   4  -1  11       89.18       89.39      3.27 o
   5  -1  11       11.83       12.83      1.63 o
   6  -1  11       44.82       39.67      2.18 o
   7  -1  11       67.71       71.26      3.44 o
   8  -1  11       12.61       13.54      2.06 o
   9  -1  11        0.05       -0.02      2.54 o
  -8   0  11       36.95       39.56      7.44 o
  -7   0  11        9.36       -2.45      4.62 o
  -6   0  11        6.37        7.29      3.59 o
  -5   0  11        0.28        2.40      2.01 o
  -4   0  11      186.35      182.46      6.49 o
  -3   0  11      140.48      148.80      4.96 o
  -2   0  11       75.60       70.54      3.39 o
  -1   0  11       46.32       50.66      2.58 o
   0   0  11       25.16       23.19      1.88 o
   1   0  11      208.48      206.87      4.49 o
   2   0  11     2268.05     2263.58     26.97 o
   3   0  11       37.18       36.06      2.77 o
   4   0  11      865.56      865.77     13.29 o
   5   0  11       71.21       75.57      3.12 o
   6   0  11        4.03        3.07      1.09 o
   7   0  11      110.23      103.95      3.75 o
   8   0  11        9.73       11.25      2.41 o
   9   0  11      117.82      107.64      9.32 o
  10   0  11      102.61      103.04      5.89 o
  -8   1  11       73.95       93.59      9.87 o
  -7   1  11        0.04        7.21      4.90 o
  -6   1  11       55.27       52.05      5.61 o
  -5   1  11      133.45      142.73      7.93 o
  -4   1  11        1.04        1.82      1.72 o
  -3   1  11        0.63        1.14      1.65 o
  -2   1  11        0.84       -0.26      1.33 o
  -1   1  11      100.03      102.13      4.31 o
   0   1  11      675.57      644.53      9.83 o
   1   1  11       92.74       93.95      2.99 o
   2   1  11       46.94       43.17      2.21 o
   3   1  11      641.26      630.31     10.37 o
   4   1  11      823.45      825.83     12.70 o
   5   1  11       22.44       23.12      2.03 o
   6   1  11        6.58        6.55      1.20 o
   7   1  11       47.08       53.68      2.73 o
   8   1  11       36.31       34.46      2.86 o
   9   1  11      301.66      298.42      8.69 o
  -8   2  11        0.98       -0.86      4.62 o
  -7   2  11       59.85       61.77      8.30 o
  -6   2  11       72.59       69.41      8.04 o
  -5   2  11        1.21       -2.13      2.13 o
  -4   2  11        0.04        1.88      1.96 o
  -3   2  11        0.80       -0.57      1.32 o
  -2   2  11      347.45      354.53      7.51 o
  -1   2  11      571.63      545.33      8.90 o
   0   2  11        0.88       -0.10      1.05 o
   1   2  11      187.12      180.08      3.77 o
   2   2  11       31.07       31.58      1.78 o
   3   2  11      940.88      912.63     13.86 o
   4   2  11     1074.84     1024.25     15.08 o
   5   2  11      156.96      153.23      3.76 o
   6   2  11      295.74      275.88      5.22 o
   7   2  11        1.37        0.43      1.07 o
   8   2  11       39.95       37.91      2.70 o
   9   2  11      139.10      132.71     11.51 o
  10   2  11        0.98        2.10      5.34 o
  -8   3  11       19.39       18.33      6.03 o
  -7   3  11       81.33       83.24      9.22 o
  -6   3  11      418.63      443.82     14.91 o
  -5   3  11       26.11       24.84      3.19 o
  -4   3  11      311.24      311.48     14.21 o
  -3   3  11       66.56       62.79      4.18 o
  -2   3  11       24.20       25.15      3.36 o
  -1   3  11      275.29      268.03      5.64 o
   0   3  11       29.14       26.97      1.72 o
   1   3  11      681.06      679.03      9.91 o
   2   3  11      156.89      157.68      4.07 o
   3   3  11      149.16      146.43      3.98 o
   4   3  11      215.83      187.64      4.44 o
   5   3  11      744.41      723.89      9.72 o
   6   3  11      148.70      144.13      3.42 o
   7   3  11        0.41       -0.07      1.02 o
   8   3  11       15.20       14.96      5.41 o
   9   3  11        6.18        2.54      4.64 o
  10   3  11       55.39       57.75      9.10 o
  -7   4  11       53.68       75.08      8.78 o
  -6   4  11        8.08        6.54      3.65 o
  -5   4  11       95.48       92.30      6.56 o
  -4   4  11       98.86      103.85      5.09 o
  -3   4  11        0.39       -1.45      1.45 o
  -2   4  11       90.93       88.71      3.73 o
  -1   4  11        2.02       -0.90      1.07 o
   0   4  11      399.86      401.52      8.35 o
   1   4  11     1020.50      983.82     12.05 o
   2   4  11       34.33       30.14      2.08 o
   3   4  11       58.01       58.66      2.22 o
   4   4  11      238.51      219.71      4.88 o
   5   4  11      384.04      355.27      6.51 o
   6   4  11      100.36       95.94      2.78 o
   7   4  11       96.72       88.95      4.07 o
   8   4  11      103.46      103.60      4.32 o
   9   4  11        4.70        5.08      4.83 o
  10   4  11       22.81       13.33      6.63 o
  -7   5  11        1.59       -4.04      4.46 o
  -6   5  11       67.61       80.16     11.23 o
  -5   5  11      241.78      240.57      7.84 o
  -4   5  11      110.60      107.92      5.15 o
  -3   5  11      170.21      176.03      5.52 o
  -2   5  11      224.82      226.72      6.60 o
  -1   5  11        0.92        1.74      1.21 o
   0   5  11        9.66       12.03      1.56 o
   1   5  11       91.32       93.52      3.59 o
   2   5  11        3.42        5.27      1.22 o
   3   5  11      806.13      760.74     12.13 o
   4   5  11       39.79       43.90      2.21 o
   5   5  11        0.84        0.98      1.06 o
   6   5  11       93.78       90.02      2.82 o
   7   5  11      404.91      395.54      8.73 o
   8   5  11       78.77       78.45      2.84 o
   9   5  11        2.25        3.24      1.89 o
  10   5  11       67.87       68.35      2.74 o
  11   5  11        0.13       -0.14      5.36 o
  -7   6  11       44.54       46.59      7.83 o
  -6   6  11        1.30       -1.46      2.87 o
  -5   6  11       31.74       45.93      6.03 o
  -4   6  11       90.30      102.02      5.23 o
  -3   6  11      284.37      286.38      7.33 o
  -2   6  11       75.75       69.21      3.49 o
  -1   6  11       78.92       73.15      3.40 o
   0   6  11      180.11      189.12      4.56 o
   1   6  11       79.73       71.43      2.99 o
   2   6  11     1364.95     1330.49     17.17 o
   3   6  11      595.46      575.08     11.84 o
   4   6  11      182.95      186.22      4.61 o
   5   6  11      179.82      162.91      4.41 o
   6   6  11       13.80       13.69      1.43 o
   7   6  11      187.03      177.97      4.29 o
   8   6  11      107.20      106.69      4.12 o
   9   6  11        9.97       10.18      2.21 o
  10   6  11        1.56        0.05      3.10 o
  11   6  11       10.28        4.28      6.35 o
  -7   7  11       30.65       36.72      7.65 o
  -6   7  11       22.59       17.56      5.82 o
  -5   7  11       75.70       74.88      8.16 o
  -4   7  11       66.90       67.00      6.67 o
  -3   7  11      628.68      697.79     14.67 o
  -2   7  11       75.43       77.13      3.78 o
  -1   7  11      241.62      238.83      6.39 o
   0   7  11       22.25       22.39      1.94 o
   1   7  11        3.69        5.04      1.48 o
   2   7  11      301.53      305.87      5.82 o
   3   7  11       34.75       42.93      2.54 o
   4   7  11      119.92      121.21      3.86 o
   5   7  11      485.30      477.86      8.64 o
   6   7  11      224.89      219.95      5.01 o
   7   7  11        1.59        3.38      1.76 o
   8   7  11       67.70       65.39      3.21 o
   9   7  11       32.51       31.42      2.53 o
  10   7  11       66.30       75.70      4.74 o
  11   7  11       38.03       34.89      8.60 o
  -6   8  11        0.26       -1.18      4.46 o
  -5   8  11       43.92       39.60      5.36 o
  -4   8  11      146.45      154.17      6.49 o
  -3   8  11      140.61      161.42      6.30 o
  -2   8  11      101.82      113.87      4.68 o
  -1   8  11      140.40      149.96      4.96 o
   0   8  11        2.19        0.00      1.33 o
   1   8  11      155.99      151.80      4.61 o
   2   8  11      499.16      493.06      8.22 o
   3   8  11       10.58       10.97      1.79 o
   4   8  11     1498.46     1425.89     20.89 o
   5   8  11      246.38      237.26      5.57 o
   6   8  11      108.21      104.16      3.55 o
   7   8  11        2.40        2.83      1.31 o
   8   8  11        0.92        1.57      1.51 o
   9   8  11      146.52      140.35      8.47 o
  10   8  11       94.52      107.00      5.89 o
  11   8  11        0.94       -0.49      5.73 o
  -6   9  11      132.31      128.23     11.42 o
  -5   9  11        6.23        6.00      5.01 o
  -4   9  11        0.16        1.83      2.46 o
  -3   9  11       34.44       39.64      3.82 o
  -2   9  11       16.44       14.69      2.41 o
  -1   9  11      326.43      339.93      9.05 o
   0   9  11      246.90      237.38      7.09 o
   1   9  11       36.04       35.78      2.60 o
   2   9  11        4.38        3.56      1.41 o
   3   9  11       28.76       22.51      3.27 o
   4   9  11      258.84      268.55      6.31 o
   5   9  11      105.83      107.23      3.85 o
   6   9  11      394.70      404.01      7.99 o
   7   9  11      230.70      223.90      5.44 o
   8   9  11        0.60       -0.96      2.08 o
   9   9  11       16.14       23.17      2.66 o
  10   9  11        8.80        9.24      6.19 o
  11   9  11       37.06       30.43      8.09 o
  -6  10  11       29.26       33.92      7.86 o
  -5  10  11       25.62       33.81      7.37 o
  -4  10  11       58.18       55.07      5.34 o
  -3  10  11       83.00       85.16      5.83 o
  -2  10  11       80.18       74.91      5.37 o
  -1  10  11       28.34       31.20      3.25 o
   0  10  11      108.53      110.51      4.94 o
   1  10  11       64.40       53.15      4.72 o
   2  10  11       20.83       19.35      2.03 o
   3  10  11       81.14       80.43      3.68 o
   4  10  11      104.70      102.36      4.01 o
   5  10  11      360.04      359.08      7.76 o
   6  10  11      516.81      519.05      9.75 o
   7  10  11        1.04        1.04      1.82 o
   8  10  11       24.82       25.90      3.23 o
   9  10  11        3.48        2.74      2.13 o
  10  10  11       11.59        7.09      5.96 o
  11  10  11       61.75       69.49     10.17 o
  -5  11  11       63.47       58.53      8.83 o
  -4  11  11      293.97      362.79     12.55 o
  -3  11  11        1.72        3.36      5.70 o
  -2  11  11       39.16       35.26      5.59 o
  -1  11  11        3.65        9.66      2.59 o
   0  11  11      101.74       97.62      7.71 o
   1  11  11      390.88      406.92     14.22 o
   2  11  11        1.04        0.61      1.74 o
   3  11  11       71.84       75.53      3.74 o
   4  11  11       33.38       35.65      3.59 o
   5  11  11      105.28      105.03      4.16 o
   6  11  11       58.47       66.35      3.39 o
   7  11  11       33.27       36.53      2.72 o
   8  11  11      136.00      144.67      4.77 o
   9  11  11       84.78       84.04      6.37 o
  10  11  11        2.13       -1.80      5.57 o
  11  11  11        0.60        0.21      6.10 o
  -4  12  11       29.18       24.96      7.28 o
  -3  12  11        2.62        2.31      3.21 o
  -2  12  11       69.05       69.83      5.68 o
  -1  12  11      114.20      111.75      5.71 o
   0  12  11       22.23       25.34      3.31 o
   1  12  11        0.36       -0.61      1.84 o
   2  12  11       14.72       11.78      3.66 o
   3  12  11       42.94       38.71      3.15 o
   4  12  11       70.12       72.59      3.82 o
   5  12  11       69.13       74.28      4.10 o
   6  12  11       11.77        8.46      2.11 o
   7  12  11      112.01      117.30      4.47 o
   8  12  11      204.68      214.21      6.78 o
   9  12  11        4.80        3.88      5.27 o
  10  12  11        0.13        0.05      5.62 o
  -4  13  11        0.26       -3.77      5.04 o
  -3  13  11       94.71       95.28      8.49 o
  -2  13  11      140.10      158.40      8.19 o
  -1  13  11        0.44        2.33      3.10 o
   0  13  11       12.01        9.67      2.87 o
   1  13  11       11.67       12.02      2.55 o
   2  13  11       11.01       10.58      2.79 o
   3  13  11      360.49      385.52     10.46 o
   4  13  11       23.88       20.89      2.75 o
   5  13  11       41.75       46.31      3.40 o
   6  13  11        3.30        5.07      2.13 o
   7  13  11       22.80       14.32      2.80 o
   8  13  11       42.50       42.52      3.63 o
  -3  14  11       54.08       51.33      5.93 o
  -2  14  11       63.75       67.79      6.19 o
  -1  14  11       15.04       12.80      6.54 o
   0  14  11       30.70       29.67      4.49 o
   1  14  11        0.61        1.89      2.68 o
   2  14  11       29.02       19.51      3.99 o
   3  14  11       24.29       23.55      3.47 o
   4  14  11       14.71       15.96      2.96 o
   5  14  11       14.73       17.88      3.07 o
   6  14  11       14.06       10.45      2.74 o
   7  14  11       63.07       68.82     16.81 o
   8  14  11        0.08        4.00      3.21 o
   9  14  11       43.67       48.71      5.59 o
  -2  15  11        3.52        4.22      3.52 o
  -1  15  11      149.21      163.91      8.61 o
   0  15  11       98.55      107.49      6.04 o
   1  15  11        7.62        3.39      2.80 o
   2  15  11        4.53        1.94      3.26 o
   3  15  11        1.24       -2.47      3.19 o
   4  15  11       63.63       66.58      7.60 o
   5  15  11      119.83      131.00      9.80 o
   6  15  11        4.31        2.77      3.65 o
   7  15  11       29.21       36.77      5.75 o
   8  15  11       20.35       22.60      4.64 o
  -1  16  11       16.89       11.98      4.14 o
   0  16  11       10.40       13.24      5.32 o
   1  16  11        0.21       -2.59      3.86 o
   2  16  11       15.56       14.05      5.45 o
   3  16  11       10.56       13.45      5.45 o
   4  16  11       34.82       38.80      6.84 o
   5  16  11       14.97       17.63      5.18 o
   6  16  11        8.76        6.52      3.95 o
   7  16  11       38.65       41.57      6.10 o
   2  17  11       56.67       47.07      7.86 o
   3  17  11        9.56        7.93      4.83 o
   4  17  11        0.76       -1.18      3.35 o
  -1 -11  12       35.61       50.33      8.67 o
   0 -11  12       15.66       17.63      6.86 o
   1 -11  12        0.39       -1.96      5.08 o
   2 -11  12        2.19        2.10      4.81 o
  -4 -10  12        5.76        5.45      5.71 o
  -3 -10  12       29.33       39.06      5.42 o
  -2 -10  12       25.19       22.42      7.12 o
  -1 -10  12       26.75       22.42      6.98 o
   0 -10  12       13.08        7.09      5.62 o
   1 -10  12        1.73       -2.63      4.48 o
   2 -10  12        3.67       -2.20      4.55 o
   3 -10  12       12.52       11.49      5.34 o
   4 -10  12        7.89       13.66      4.90 o
   5 -10  12        0.28        8.60      4.85 o
  -4  -9  12        3.39        3.07      3.72 o
  -3  -9  12       44.14       42.65      5.57 o
  -2  -9  12       52.43       54.77      5.72 o
  -1  -9  12        5.54        3.07      3.65 o
   0  -9  12       50.08       43.63      5.76 o
   1  -9  12       30.81       30.35      4.93 o
   2  -9  12        0.61        1.39      3.95 o
   3  -9  12        0.80       -1.13      3.93 o
   4  -9  12        1.52       -1.55      3.77 o
   5  -9  12       12.84       15.83      5.57 o
   6  -9  12       33.17       32.12      5.78 o
  -5  -8  12       27.41       15.23      6.35 o
  -4  -8  12       48.65       47.70      5.62 o
  -3  -8  12       46.33       47.68      5.47 o
  -2  -8  12       19.90       27.89      4.63 o
  -1  -8  12      197.00      226.31     10.44 o
   0  -8  12       89.21       91.19      6.94 o
   1  -8  12       21.61       21.43      4.23 o
   2  -8  12       45.92       39.98      5.15 o
   3  -8  12       15.42       11.98      7.03 o
   4  -8  12       52.03       52.62      5.40 o
   5  -8  12       20.43       24.62      4.41 o
   6  -8  12        6.36        9.04      4.67 o
   7  -8  12        3.13        4.21      4.23 o
  -5  -7  12       18.33       15.19      7.58 o
  -4  -7  12        5.64        4.53      3.35 o
  -3  -7  12        4.46        1.94      3.21 o
  -2  -7  12      123.15      125.53      6.30 o
  -1  -7  12      139.23      145.40      6.35 o
   0  -7  12       29.44       25.32      4.45 o
   1  -7  12        3.99        0.23      2.84 o
   2  -7  12       16.29       17.00      3.73 o
   3  -7  12       17.06       20.25      3.79 o
   4  -7  12       15.58       19.78      3.16 o
   5  -7  12        4.55        0.69      3.20 o
   6  -7  12        0.22       -2.66      2.66 o
   7  -7  12       24.05       24.20      5.08 o
  -6  -6  12        1.01        5.22      5.22 o
  -5  -6  12       12.41        9.98      3.94 o
  -4  -6  12       10.88        7.64      3.46 o
  -3  -6  12       43.00       49.84      5.18 o
  -2  -6  12      252.82      255.74      8.40 o
  -1  -6  12       88.12       79.35      4.89 o
   0  -6  12       74.08       75.12      4.57 o
   1  -6  12       36.28       32.56      6.35 o
   2  -6  12       32.90       32.97      4.87 o
   3  -6  12       17.16       13.30      3.00 o
   4  -6  12       50.56       47.25      3.90 o
   5  -6  12        0.15       -1.52      1.98 o
   6  -6  12       38.48       30.82      5.92 o
   7  -6  12       29.37       31.19      3.90 o
  -6  -5  12        1.98        1.18      5.08 o
  -5  -5  12        7.30        7.38      3.51 o
  -4  -5  12      115.16      114.37      6.98 o
  -3  -5  12       97.77      109.73      6.63 o
  -2  -5  12        0.10        3.35      2.36 o
  -1  -5  12        7.37        8.26      2.48 o
   0  -5  12       34.01       37.04      4.90 o
   1  -5  12       59.17       61.96      4.30 o
   2  -5  12       27.08       21.89      3.05 o
   3  -5  12        3.93        3.95      2.12 o
   4  -5  12        4.10        5.37      2.65 o
   5  -5  12       28.87       30.00      3.17 o
   6  -5  12       52.56       51.67      3.70 o
   7  -5  12        0.12        1.99      2.00 o
  -7  -4  12        0.05       -4.46      4.46 o
  -6  -4  12        6.19        9.43      5.59 o
  -5  -4  12        8.19       -1.60      2.97 o
  -4  -4  12        8.64        7.72      5.87 o
  -3  -4  12        2.20        3.43      2.77 o
  -2  -4  12        0.19       -1.96      1.96 o
  -1  -4  12      176.27      175.35      6.41 o
   0  -4  12      462.37      459.72     14.31 o
   1  -4  12       68.03       70.01      4.39 o
   2  -4  12      247.32      237.46      7.41 o
   3  -4  12       77.66       70.30      4.12 o
   4  -4  12        2.08        0.76      1.55 o
   5  -4  12      125.47      123.20      5.94 o
   6  -4  12       72.79       84.23      3.73 o
   7  -4  12       50.54       43.00      3.18 o
   8  -4  12      104.77       94.89      8.34 o
  -7  -3  12       21.05       24.75      6.86 o
  -6  -3  12        1.91        0.65      3.88 o
  -5  -3  12       18.85       20.51      3.37 o
  -4  -3  12       41.52       40.73      4.61 o
  -3  -3  12       81.58       90.23      5.04 o
  -2  -3  12      217.88      224.70      7.42 o
  -1  -3  12      107.24      107.13      4.97 o
   0  -3  12       40.20       41.94      3.07 o
   1  -3  12      127.47      132.34      3.95 o
   2  -3  12       26.81       28.60      2.43 o
   3  -3  12       37.09       38.85      2.69 o
   4  -3  12       13.37       12.15      1.89 o
   5  -3  12       69.23       80.07      3.44 o
   6  -3  12       19.05       20.59      2.20 o
   7  -3  12      203.17      214.53      6.90 o
   8  -3  12       60.10       56.42      4.17 o
  -7  -2  12       41.20       41.62      7.97 o
  -6  -2  12        0.99        3.08      3.60 o
  -5  -2  12        0.03       -0.66      2.31 o
  -4  -2  12       56.22       58.71      4.38 o
  -3  -2  12       82.73       85.07      4.28 o
  -2  -2  12      105.47       97.92      4.93 o
  -1  -2  12        6.26        3.39      2.34 o
   0  -2  12      108.04      106.06      3.65 o
   1  -2  12      679.62      692.11     10.56 o
   2  -2  12      761.15      731.53     12.51 o
   3  -2  12       27.08       24.63      3.23 o
   4  -2  12      180.27      178.91      4.95 o
   5  -2  12       13.11       15.77      1.93 o
   6  -2  12       20.70       13.28      1.84 o
   7  -2  12      263.42      247.98      7.15 o
   8  -2  12       28.59       34.77      2.94 o
   9  -2  12       85.54       88.51      6.98 o
  -7  -1  12        0.07       -2.38      4.81 o
  -6  -1  12       77.32       89.91      8.17 o
  -5  -1  12      118.90      115.78      5.07 o
  -4  -1  12       13.78       13.81      2.87 o
  -3  -1  12      132.59      137.69      5.11 o
  -2  -1  12       44.47       45.75      5.32 o
  -1  -1  12      250.07      256.81      7.34 o
   0  -1  12      743.20      731.28     11.10 o
   1  -1  12       34.16       33.51      2.19 o
   2  -1  12        0.03        1.61      1.53 o
   3  -1  12       80.54       75.10      3.20 o
   4  -1  12       49.80       43.51      2.58 o
   5  -1  12       33.94       32.83      2.57 o
   6  -1  12       76.78       74.73      3.06 o
   7  -1  12       35.67       35.40      2.96 o
   8  -1  12       33.24       33.99      3.13 o
   9  -1  12      112.99      112.25      7.31 o
  -7   0  12        2.23       -3.88      4.51 o
  -6   0  12       66.04       64.15      6.67 o
  -5   0  12      121.46      117.56      4.91 o
  -4   0  12       27.70       27.74      2.82 o
  -3   0  12       27.27       19.72      2.60 o
  -2   0  12       87.33       87.35      3.93 o
  -1   0  12      434.47      442.10     10.13 o
   0   0  12       79.66       75.69      2.99 o
   1   0  12       16.31       14.38      1.72 o
   2   0  12      442.39      418.26      8.23 o
   3   0  12      428.65      419.32      8.08 o
   4   0  12      447.39      438.98     13.26 o
   5   0  12       27.56       26.18      2.03 o
   6   0  12       20.79       19.46      1.73 o
   7   0  12       23.45       21.02      2.21 o
   8   0  12       54.49       55.65      2.87 o
   9   0  12      169.88      170.71      8.92 o
  -7   1  12       18.68        8.48      5.43 o
  -6   1  12      108.85      103.96     10.77 o
  -5   1  12       42.41       42.78      4.06 o
  -4   1  12       33.01       27.29      2.76 o
  -3   1  12        0.56       -0.16      1.46 o
  -2   1  12        2.72        0.55      1.45 o
  -1   1  12      323.85      329.12      6.67 o
   0   1  12       31.17       27.67      2.34 o
   1   1  12      358.37      336.74      6.28 o
   2   1  12      290.94      285.55      6.38 o
   3   1  12       16.60       18.51      1.91 o
   4   1  12        1.86        1.12      1.22 o
   5   1  12       20.12       18.14      1.71 o
   6   1  12       27.48       24.04      1.79 o
   7   1  12       38.49       36.88      2.45 o
   8   1  12       41.09       42.88      3.47 o
   9   1  12       17.25       18.20      2.81 o
  10   1  12       47.52       56.57      4.05 o
  -7   2  12       16.21       30.11      6.91 o
  -6   2  12        3.79        3.24      3.36 o
  -5   2  12        0.69        0.51      2.38 o
  -4   2  12       51.44       57.75      4.13 o
  -3   2  12        3.84        1.16      1.54 o
  -2   2  12       56.56       53.73      2.93 o
  -1   2  12       10.18        6.72      1.88 o
   0   2  12      403.49      398.79      7.94 o
   1   2  12      582.20      569.60      8.93 o
   2   2  12       94.73       91.14      2.99 o
   3   2  12       71.39       69.89      2.99 o
   4   2  12      105.93       95.76      3.31 o
   5   2  12      251.62      234.59      5.14 o
   6   2  12      156.45      151.32      3.80 o
   7   2  12        8.80        9.56      1.61 o
   8   2  12        2.19        1.50      1.88 o
   9   2  12        8.26        4.70      1.98 o
  10   2  12       67.27       69.23      9.96 o
  -7   3  12        3.12        3.86      4.78 o
  -6   3  12       23.31       18.45      4.45 o
  -5   3  12       17.26       18.57      6.35 o
  -4   3  12       99.65      105.02      5.78 o
  -3   3  12       63.36       64.41      3.59 o
  -2   3  12       51.50       52.77      2.76 o
  -1   3  12        0.87       -1.25      1.41 o
   0   3  12      175.09      180.36      4.41 o
   1   3  12      589.73      593.98      9.26 o
   2   3  12       30.13       30.97      1.99 o
   3   3  12     1353.50     1333.60     22.50 o
   4   3  12      150.48      141.05      4.00 o
   5   3  12       58.40       50.63      2.02 o
   6   3  12       72.24       71.82      2.59 o
   7   3  12        0.79        2.30      1.31 o
   8   3  12       66.19       66.24      3.84 o
   9   3  12       52.49       50.62      3.39 o
  10   3  12       15.55       10.95      6.38 o
  -7   4  12       92.15       82.61      9.22 o
  -6   4  12       98.62      108.91      7.66 o
  -5   4  12      162.53      177.44      6.90 o
  -4   4  12        3.34        3.90      2.11 o
  -3   4  12        2.57        1.71      1.67 o
  -2   4  12       62.21       65.40      3.47 o
  -1   4  12      283.20      279.81      6.68 o
   0   4  12      302.37      290.05      5.76 o
   1   4  12      135.64      128.24      3.60 o
   2   4  12     1305.96     1272.36     15.00 o
   3   4  12      723.99      688.24     10.76 o
   4   4  12        2.27        1.53      0.98 o
   5   4  12       27.55       27.31      1.90 o
   6   4  12        3.95        3.36      1.13 o
   7   4  12      240.96      231.04     12.65 o
   8   4  12      448.53      440.07     11.43 o
   9   4  12        1.68       -0.26      3.89 o
  10   4  12       12.91       19.73      7.30 o
  11   4  12        9.78       -0.07      5.57 o
  -7   5  12       70.86       54.91      8.41 o
  -6   5  12        0.32       -3.51      3.51 o
  -5   5  12        0.15       -1.01      2.53 o
  -4   5  12        9.04       11.73      3.98 o
  -3   5  12      141.90      146.03      5.18 o
  -2   5  12      149.46      148.42      5.21 o
  -1   5  12       24.56       28.87      2.55 o
   0   5  12       10.55       10.90      1.85 o
   1   5  12       11.86       16.65      2.62 o
   2   5  12     1081.91     1074.63     14.49 o
   3   5  12      565.65      556.25      9.87 o
   4   5  12      158.17      162.16      4.38 o
   5   5  12      397.54      385.72      7.27 o
   6   5  12        1.91        2.22      1.12 o
   7   5  12       48.91       47.05      2.70 o
   8   5  12      125.38      119.15      6.02 o
   9   5  12        2.09        0.34      2.23 o
  10   5  12       35.99       32.27      6.07 o
  11   5  12        8.90       -2.17      5.64 o
  -6   6  12        0.28        2.40      4.95 o
  -5   6  12      361.15      384.48     10.76 o
  -4   6  12       50.92       50.33      4.18 o
  -3   6  12       24.77       30.18      3.35 o
  -2   6  12        4.32        2.48      1.69 o
  -1   6  12        0.69       -1.47      1.47 o
   0   6  12       77.93       80.51      3.49 o
   1   6  12      197.45      197.35      5.17 o
   2   6  12      130.28      133.36      3.75 o
   3   6  12      271.62      261.38      6.10 o
   4   6  12      929.24      888.96     14.05 o
   5   6  12        1.14        2.26      1.27 o
   6   6  12       54.48       55.76      2.51 o
   7   6  12       46.70       50.82      4.23 o
   8   6  12        0.25        0.05      1.38 o
   9   6  12      145.82      140.48      5.98 o
  10   6  12       99.59      101.09      9.94 o
  11   6  12        2.12        5.99      6.52 o
  -6   7  12       78.95       78.43      9.31 o
  -5   7  12        1.34       -3.32      3.32 o
  -4   7  12        3.77        2.43      2.34 o
  -3   7  12        2.45        3.70      2.26 o
  -2   7  12        0.70        1.63      1.99 o
  -1   7  12      230.47      240.44     10.40 o
   0   7  12       36.06       34.44      2.67 o
   1   7  12       75.69       73.45      4.38 o
   2   7  12       50.98       44.19      2.40 o
   3   7  12      174.88      171.07      4.85 o
   4   7  12      505.67      501.47      9.27 o
   5   7  12       34.84       31.48      2.20 o
   6   7  12      215.93      219.11      5.15 o
   7   7  12       57.63       60.69      2.66 o
   8   7  12        6.55        4.48      1.88 o
   9   7  12       36.85       37.40      3.58 o
  10   7  12       37.39       34.17      3.58 o
  11   7  12        8.99       12.27      7.26 o
  -6   8  12       93.91      102.05     10.42 o
  -5   8  12       26.71       30.02      6.79 o
  -4   8  12       66.13       76.70      8.38 o
  -3   8  12      169.83      181.06      9.09 o
  -2   8  12       14.62       18.79      3.53 o
  -1   8  12        0.68        0.31      1.77 o
   0   8  12       35.92       35.67      4.10 o
   1   8  12        0.63        0.71      1.57 o
   2   8  12      346.39      340.60      8.46 o
   3   8  12      226.03      220.28      5.96 o
   4   8  12        7.53       10.89      1.82 o
   5   8  12      133.70      136.27      4.27 o
   6   8  12      390.03      382.99      7.63 o
   7   8  12       24.13       24.25      1.98 o
   8   8  12        4.66        0.98      1.67 o
   9   8  12       52.88       58.75      5.78 o
  10   8  12       10.29       14.77      6.49 o
  11   8  12      195.15      194.55     15.67 o
  -6   9  12        0.22       -0.42      5.15 o
  -5   9  12        0.19       -4.34      4.60 o
  -4   9  12       76.55       85.35      6.18 o
  -3   9  12        0.57       -1.95      2.98 o
  -2   9  12        0.22        0.62      2.18 o
  -1   9  12       31.13       32.93      3.44 o
   0   9  12        2.97        4.74      2.11 o
   1   9  12      452.81      444.34      8.97 o
   2   9  12      106.25      106.87      4.30 o
   3   9  12       68.33       68.82      3.44 o
   4   9  12       13.62       11.87      1.92 o
   5   9  12       82.87       83.13      4.02 o
   6   9  12      334.75      347.08      7.38 o
   7   9  12       19.41       22.75      2.20 o
   8   9  12       22.33       24.95      3.21 o
   9   9  12        1.34       -1.42      1.83 o
  10   9  12       10.95       12.55      6.82 o
  11   9  12       96.72      100.43     11.58 o
  -5  10  12       42.85       30.00      7.28 o
  -4  10  12      111.23      127.71      7.64 o
  -3  10  12       13.12       20.37      6.33 o
  -2  10  12      177.24      202.47     15.59 o
  -1  10  12       22.54       25.31      3.35 o
   0  10  12       26.96       29.04      3.26 o
   1  10  12      309.44      305.93      8.36 o
   2  10  12       11.76        8.49      2.10 o
   3  10  12       50.24       44.91      3.09 o
   4  10  12      133.36      142.28      5.15 o
   5  10  12      176.21      172.43      5.18 o
   6  10  12        2.89        1.44      1.61 o
   7  10  12      135.80      136.77      4.52 o
   8  10  12       71.96       59.14      3.06 o
   9  10  12       14.29       15.17      2.68 o
  10  10  12       20.88       29.63      7.72 o
  11  10  12        2.88       -1.94      5.52 o
  -5  11  12       61.87       50.40      8.78 o
  -4  11  12       22.86       28.61      7.37 o
  -3  11  12       32.74       35.88      4.75 o
  -2  11  12       73.73       89.94      6.23 o
  -1  11  12        5.82        4.34      2.43 o
   0  11  12       31.04       31.22      4.04 o
   1  11  12       56.52       57.15      4.06 o
   2  11  12       49.59       52.59      4.11 o
   3  11  12      475.01      479.76     10.01 o
   4  11  12       26.09       26.59      2.71 o
   5  11  12       85.72       86.98      4.09 o
   6  11  12       23.07       24.57      3.27 o
   7  11  12       14.02       13.57      2.12 o
   8  11  12      121.84      122.57      4.83 o
   9  11  12       16.63       11.35      5.85 o
  10  11  12        6.12        3.37      5.45 o
  -4  12  12       14.70        9.17      5.94 o
  -3  12  12       62.53       59.64      5.99 o
  -2  12  12       45.41       48.31      5.16 o
  -1  12  12       26.36       30.80      4.26 o
   0  12  12        6.74        6.52      2.67 o
   1  12  12       52.56       54.72      3.76 o
   2  12  12       45.23       39.36      3.91 o
   3  12  12      172.96      184.82      6.95 o
   4  12  12        8.72       10.40      2.34 o
   5  12  12      161.95      174.55      6.90 o
   6  12  12       59.58       76.27      3.87 o
   7  12  12        5.22        8.79      2.09 o
   8  12  12        1.66        0.63      2.04 o
   9  12  12       42.28       38.34      7.83 o
  10  12  12       69.09       66.92      9.71 o
  -3  13  12       18.52       13.31      4.23 o
  -2  13  12        9.64        6.57      7.36 o
  -1  13  12       75.94       78.53      6.06 o
   0  13  12       34.30       26.10      3.66 o
   1  13  12       54.64       55.26      4.70 o
   2  13  12       31.20       32.81      3.84 o
   3  13  12       68.10       63.27      7.06 o
   4  13  12      108.07      112.75      4.91 o
   5  13  12      196.67      221.62      6.65 o
   6  13  12       33.01       35.51      3.14 o
   7  13  12       30.43       29.51      3.33 o
   8  13  12        0.56        5.46      2.75 o
   9  13  12       24.50       19.32      6.96 o
  -3  14  12       30.21       32.22      6.25 o
  -2  14  12        8.27       13.29      4.25 o
  -1  14  12       44.04       49.64      6.45 o
   0  14  12       83.18       95.38      6.59 o
   1  14  12        0.08       -1.46      2.49 o
   2  14  12       11.41       10.69      3.04 o
   3  14  12       19.06       22.43      3.47 o
   4  14  12       97.07      121.11      6.00 o
   5  14  12        7.37        3.90      2.95 o
   6  14  12       22.97       27.26      5.08 o
   7  14  12       46.30       56.90      4.29 o
   8  14  12       25.50       23.96      4.78 o
  -2  15  12       68.39       89.19      7.32 o
  -1  15  12       45.88       49.28      5.83 o
   0  15  12        6.53        6.16      3.79 o
   1  15  12       16.42       10.22      3.90 o
   2  15  12        1.49        1.08      3.14 o
   3  15  12        0.38        1.69      3.07 o
   4  15  12       47.77       43.21      6.82 o
   5  15  12        3.95        7.86      4.46 o
   6  15  12      103.58      121.85      9.20 o
   7  15  12       92.23       95.07      8.11 o
   8  15  12        0.98        0.46      3.24 o
   0  16  12        0.15        0.99      4.53 o
   1  16  12       39.75       31.45      6.75 o
   2  16  12      117.80      127.98     10.68 o
   3  16  12       15.94       14.17      4.81 o
   4  16  12       26.32       31.27      6.42 o
   5  16  12        6.29        2.52      3.93 o
   6  16  12       41.85       43.26      6.38 o
  -1 -10  13        5.53        6.03      5.73 o
   0 -10  13        6.84       12.18      6.10 o
   1 -10  13        1.27       -4.46      4.71 o
   2 -10  13        9.12        5.80      4.99 o
   3 -10  13        0.71        2.61      4.23 o
  -3  -9  13        0.43       -2.59      3.50 o
  -2  -9  13        0.72        3.67      5.34 o
  -1  -9  13       31.83       27.52      7.30 o
   0  -9  13       33.31       26.60      6.89 o
   1  -9  13        0.65        1.06      5.08 o
   2  -9  13        8.18        2.24      4.69 o
   3  -9  13        2.52        3.14      4.55 o
   4  -9  13       44.99       45.02      7.28 o
   5  -9  13       20.37       11.81      4.76 o
  -4  -8  13        0.93       -3.84      3.84 o
  -3  -8  13        0.30        0.39      3.34 o
  -2  -8  13       61.77       60.18      8.80 o
  -1  -8  13       51.05       56.44      6.38 o
   0  -8  13       16.36       15.92      4.30 o
   1  -8  13        6.67        7.00      3.36 o
   2  -8  13        2.60       -4.07      4.07 o
   3  -8  13       23.56       25.58      6.05 o
   4  -8  13       46.58       50.33      7.26 o
   5  -8  13       14.18       19.74      4.52 o
   6  -8  13       43.86       45.13      6.61 o
  -5  -7  13        5.88       12.13      6.12 o
  -4  -7  13       46.93       55.67      6.19 o
  -3  -7  13       26.44       21.45      4.73 o
  -2  -7  13        7.20        1.90      3.38 o
  -1  -7  13        2.59       -0.85      4.32 o
   0  -7  13        7.41        1.58      3.87 o
   1  -7  13       55.11       62.40      5.95 o
   2  -7  13       84.41       95.34      6.73 o
   3  -7  13       38.11       40.41      4.86 o
   4  -7  13        2.64       -0.27      3.51 o
   5  -7  13       22.17       23.53      4.28 o
   6  -7  13       53.80       64.40      7.23 o
   7  -7  13        6.68        0.58      3.93 o
  -5  -6  13       25.23       22.30      5.68 o
  -4  -6  13       39.22       40.91      6.82 o
  -3  -6  13       31.28       27.93      4.44 o
  -2  -6  13       11.15       16.31      3.37 o
  -1  -6  13      131.87      134.15      6.33 o
   0  -6  13       45.35       47.87      8.85 o
   1  -6  13        1.97        1.02      2.88 o
   2  -6  13       28.93       28.20      4.33 o
   3  -6  13        0.10       -1.75      2.10 o
   4  -6  13        6.58        8.22      2.56 o
   5  -6  13       53.22       44.57      4.71 o
   6  -6  13       10.76       10.10      5.41 o
   7  -6  13       34.75       46.06      6.01 o
  -6  -5  13        6.45       14.03      5.94 o
  -5  -5  13       12.58        7.64      5.28 o
  -4  -5  13       36.94       35.87      4.96 o
  -3  -5  13       94.97      115.61      6.99 o
  -2  -5  13      325.45      328.12      9.85 o
  -1  -5  13       26.81       30.04      3.56 o
   0  -5  13        0.22        1.27      2.87 o
   1  -5  13       16.06       16.84      3.64 o
   2  -5  13        6.76        5.65      2.51 o
   3  -5  13      261.92      263.04     12.67 o
   4  -5  13       34.59       37.11      3.65 o
   5  -5  13       21.72       22.40      3.08 o
   6  -5  13        1.94        3.17      2.19 o
   7  -5  13       77.56       91.76      8.19 o
  -6  -4  13        1.56        0.16      5.18 o
  -5  -4  13        0.82       -2.89      2.89 o
  -4  -4  13       15.01       19.35      4.26 o
  -3  -4  13      126.97      137.70      9.53 o
  -2  -4  13      214.86      209.25      7.60 o
  -1  -4  13        8.45        4.42      2.41 o
   0  -4  13       24.16       19.68      2.94 o
   1  -4  13       99.17      110.28      5.53 o
   2  -4  13       24.87       29.99      3.82 o
   3  -4  13        0.71        1.20      2.08 o
   4  -4  13       31.97       32.59      3.29 o
   5  -4  13        4.30        2.74      2.13 o
   6  -4  13       43.92       46.00      3.50 o
   7  -4  13       81.52       77.49      5.43 o
  -6  -3  13        3.71        3.37      5.34 o
  -5  -3  13        9.12        3.58      4.62 o
  -4  -3  13        0.62        2.23      2.98 o
  -3  -3  13      211.66      219.99     10.76 o
  -2  -3  13       53.66       49.14      4.17 o
  -1  -3  13      142.03      152.38     14.40 o
   0  -3  13      182.66      180.33      6.38 o
   1  -3  13       18.11       26.67      3.28 o
   2  -3  13      192.65      190.58      5.61 o
   3  -3  13       74.19       77.66      3.68 o
   4  -3  13        1.05       -0.05      1.56 o
   5  -3  13      123.06      123.36      4.45 o
   6  -3  13      112.65      110.86      4.25 o
   7  -3  13       10.90       12.31      2.73 o
   8  -3  13       17.92       27.96      3.47 o
  -6  -2  13        4.52        7.39      4.99 o
  -5  -2  13       81.47       89.86      7.23 o
  -4  -2  13        3.37       -1.01      2.73 o
  -3  -2  13        0.04        0.97      2.65 o
  -2  -2  13       20.39       31.79      3.48 o
  -1  -2  13      143.71      150.93      5.00 o
   0  -2  13      255.56      251.93      6.35 o
   1  -2  13        1.62        2.96      1.66 o
   2  -2  13       17.26       13.27      2.15 o
   3  -2  13       86.57       93.25      4.26 o
   4  -2  13       21.11       22.56      2.43 o
   5  -2  13       50.53       49.26      2.93 o
   6  -2  13        5.06        6.84      1.78 o
   7  -2  13       12.33       11.79      2.53 o
   8  -2  13       51.84       58.62      4.01 o
  -6  -1  13       33.48       42.04      7.53 o
  -5  -1  13        0.37        1.87      2.34 o
  -4  -1  13        3.65       -1.03      2.69 o
  -3  -1  13        9.69       13.41      2.86 o
  -2  -1  13       67.77       66.90      4.38 o
  -1  -1  13      492.88      491.85      9.82 o
   0  -1  13       10.56       10.08      1.80 o
   1  -1  13      395.68      414.89      8.71 o
   2  -1  13      265.51      257.43      6.34 o
   3  -1  13       12.85        8.78      1.82 o
   4  -1  13       90.30       83.96      3.54 o
   5  -1  13       37.86       39.66      2.63 o
   6  -1  13      107.51       97.97      4.71 o
   7  -1  13      159.13      152.85      5.54 o
   8  -1  13       33.70       32.82      2.86 o
   9  -1  13        0.43        2.96      5.50 o
  -7   0  13        0.80        3.54      5.11 o
  -6   0  13       16.72       -2.22      4.76 o
  -5   0  13        1.06       -2.11      2.11 o
  -4   0  13      202.11      211.77      7.25 o
  -3   0  13      171.35      171.00      6.54 o
  -2   0  13       48.88       49.37      3.83 o
  -1   0  13        1.04        3.12      2.04 o
   0   0  13      289.96      301.66      8.05 o
   1   0  13      601.43      579.19     16.54 o
   2   0  13       19.04       15.95      2.10 o
   3   0  13       27.41       27.43      2.42 o
   4   0  13       19.18       22.03      2.14 o
   5   0  13       11.35        6.00      1.54 o
   6   0  13      229.54      224.19      5.40 o
   7   0  13       36.34       35.35      3.63 o
   8   0  13       21.07       22.85      2.43 o
   9   0  13       37.66       38.35      3.97 o
  -7   1  13        5.92        9.17      5.50 o
  -6   1  13        0.32        1.83      4.32 o
  -5   1  13        4.37        7.20      6.51 o
  -4   1  13      211.27      228.23     10.42 o
  -3   1  13        8.96        5.97      2.04 o
  -2   1  13        0.04       -2.07      2.25 o
  -1   1  13       98.19       92.99      4.57 o
   0   1  13      450.94      449.78      8.09 o
   1   1  13      593.38      566.88      9.22 o
   2   1  13        0.04       -0.92      1.50 o
   3   1  13      393.22      364.43      8.17 o
   4   1  13       32.06       26.21      2.19 o
   5   1  13       32.37       31.48      2.49 o
   6   1  13      173.91      170.50      4.52 o
   7   1  13       36.72       43.43      2.92 o
   8   1  13      105.43      107.08      5.85 o
   9   1  13      121.84      128.30      6.13 o
  10   1  13        6.44        2.47      5.75 o
  -7   2  13       52.76       61.03      9.08 o
  -6   2  13       15.70       11.32      5.41 o
  -5   2  13        0.82       -2.48      2.48 o
  -4   2  13        4.09        7.57      3.07 o
  -3   2  13        5.97        5.19      1.89 o
  -2   2  13      359.08      361.80      8.11 o
  -1   2  13      443.73      450.11     10.57 o
   0   2  13       85.68       79.12      3.61 o
   1   2  13       27.57       24.17      2.09 o
   2   2  13       80.37       76.68      3.38 o
   3   2  13       31.35       25.36      2.23 o
   4   2  13        0.91       -1.18      1.18 o
   5   2  13      135.38      133.43      3.98 o
   6   2  13       98.68       98.10      3.74 o
   7   2  13       67.33       66.66      3.35 o
   8   2  13      116.54      117.13      3.95 o
   9   2  13        0.30       -1.00      2.07 o
  10   2  13        7.77        8.04      6.47 o
  -6   3  13        9.23        3.30      4.78 o
  -5   3  13       18.86       28.33      3.81 o
  -4   3  13        8.18        6.15      2.95 o
  -3   3  13       68.34       76.80      5.21 o
  -2   3  13      358.57      384.91      8.45 o
  -1   3  13       31.82       38.08      2.82 o
   0   3  13       17.09       14.31      1.90 o
   1   3  13       39.08       36.00      2.33 o
   2   3  13      308.17      306.81      6.91 o
   3   3  13      214.25      206.39      5.35 o
   4   3  13       49.54       53.30      2.68 o
   5   3  13      141.09      129.22      3.34 o
   6   3  13       20.56       23.55      1.60 o
   7   3  13       68.16       63.41      3.23 o
   8   3  13      281.49      278.21      8.62 o
   9   3  13        6.28        5.26      2.28 o
  10   3  13       95.13       84.74     10.98 o
  11   3  13        6.69       -5.38      5.87 o
  -6   4  13        6.56        4.04      4.90 o
  -5   4  13      124.81      127.77      7.14 o
  -4   4  13       60.02       63.15      5.28 o
  -3   4  13        1.72        2.16      2.43 o
  -2   4  13       90.18       88.90      6.63 o
  -1   4  13       30.17       26.27      4.84 o
   0   4  13      507.61      511.01      8.99 o
   1   4  13      535.22      529.90      7.97 o
   2   4  13       12.34       14.99      1.94 o
   3   4  13       29.96       26.62      1.94 o
   4   4  13        9.53       10.03      1.60 o
   5   4  13       12.45       10.10      1.55 o
   6   4  13      123.34      113.18      3.47 o
   7   4  13      128.95      117.94      7.32 o
   8   4  13        0.24       -1.35      1.35 o
   9   4  13      109.16      108.21      5.19 o
  10   4  13       60.12       57.94      3.93 o
  11   4  13        8.42        7.44      7.12 o
  -6   5  13       10.43       20.61      6.61 o
  -5   5  13       33.42       35.01      4.66 o
  -4   5  13       39.32       46.57      4.72 o
  -3   5  13       21.64       24.21      7.50 o
  -2   5  13       38.22       34.16      3.36 o
  -1   5  13      302.05      311.98      8.50 o
   0   5  13      329.98      327.55      7.44 o
   1   5  13        3.39        0.97      1.43 o
   2   5  13        3.93        2.02      1.58 o
   3   5  13       55.54       50.27      2.84 o
   4   5  13      402.89      378.97      7.62 o
   5   5  13       75.62       78.71      3.12 o
   6   5  13       13.57       10.10      1.96 o
   7   5  13        0.27       -1.32      1.58 o
   8   5  13       34.43       33.94      2.43 o
   9   5  13      233.75      220.40      7.69 o
  10   5  13       56.10       45.76      8.78 o
  11   5  13       20.59       21.40      7.74 o
  -6   6  13       58.62       64.89      8.92 o
  -5   6  13       14.36       13.86      8.27 o
  -4   6  13       38.93       37.74      5.65 o
  -3   6  13       96.16       98.21      6.13 o
  -2   6  13       16.33       13.40      2.73 o
  -1   6  13       68.28       71.65      4.73 o
   0   6  13      302.23      310.67      8.29 o
   1   6  13       97.88      103.33      3.97 o
   2   6  13     1161.82     1146.29     21.02 o
   3   6  13      209.02      195.11      5.36 o
   4   6  13        1.62        2.07      1.37 o
   5   6  13        0.13       -0.52      1.43 o
   6   6  13       18.62       18.89      2.54 o
   7   6  13       74.37       73.55      2.87 o
   8   6  13       70.82       72.29      3.46 o
   9   6  13       53.45       49.86      4.00 o
  10   6  13        3.34        2.84      5.64 o
  11   6  13       48.30       38.73      9.38 o
  -6   7  13       22.13       21.31      6.66 o
  -5   7  13        0.92        1.66      4.78 o
  -4   7  13      128.64      141.95      9.65 o
  -3   7  13       72.41       70.80      5.46 o
  -2   7  13      219.17      236.86      7.78 o
  -1   7  13       60.14       60.68      4.04 o
   0   7  13       34.59       36.97      3.31 o
   1   7  13      438.10      452.22      9.03 o
   2   7  13      308.25      294.64      7.14 o
   3   7  13        7.81        7.59      1.76 o
   4   7  13       53.02       54.42      3.65 o
   5   7  13       37.60       40.73      2.60 o
   6   7  13      202.89      198.67      6.25 o
   7   7  13      153.00      153.57      6.08 o
   8   7  13        0.03        2.70      1.89 o
   9   7  13        9.25        7.09      3.12 o
  10   7  13       18.13       32.21      8.00 o
  11   7  13       88.11       94.77     12.22 o
  -5   8  13        0.74       -2.61      4.23 o
  -4   8  13       76.60       85.07      6.29 o
  -3   8  13       85.16       78.70     15.23 o
  -2   8  13       34.64       37.85      3.80 o
  -1   8  13        2.18        2.78      2.04 o
   0   8  13        2.60        1.36      2.04 o
   1   8  13      347.52      365.55      8.00 o
   2   8  13       64.92       66.14      3.60 o
   3   8  13      294.45      318.43      7.44 o
   4   8  13      442.56      452.87      9.09 o
   5   8  13       29.27       22.79      2.21 o
   6   8  13       38.63       42.59      2.63 o
   7   8  13       23.18       23.25      2.05 o
   8   8  13        6.44        4.86      1.93 o
   9   8  13       16.11       17.08      2.55 o
  10   8  13       15.92       29.33      7.70 o
  11   8  13       17.41       23.46      8.25 o
  -5   9  13       22.96       29.42      7.19 o
  -4   9  13        4.44        2.70      3.43 o
  -3   9  13        6.35        1.87      3.00 o
  -2   9  13       32.98       38.13      4.52 o
  -1   9  13       19.54       19.13      3.06 o
   0   9  13       42.29       48.89      4.91 o
   1   9  13      128.27      127.91      6.95 o
   2   9  13       31.30       26.79      2.86 o
   3   9  13      391.23      405.07      8.85 o
   4   9  13        3.33        2.09      1.65 o
   5   9  13       11.32        7.34      1.82 o
   6   9  13       26.59       24.36      2.28 o
   7   9  13        1.36        0.07      1.42 o
   8   9  13      150.09      154.55      5.77 o
   9   9  13       50.00       56.52      5.78 o
  10   9  13        0.07        0.32      5.27 o
  -5  10  13        2.80        1.62      5.57 o
  -4  10  13        8.08        0.07      3.36 o
  -3  10  13        0.54        3.87      3.26 o
  -2  10  13       28.17       31.70      4.46 o
  -1  10  13       26.26       26.06      3.43 o
   0  10  13       27.19       25.50      4.61 o
   1  10  13       46.04       35.13      4.38 o
   2  10  13       20.32       18.29      2.62 o
   3  10  13       90.50       96.52      4.77 o
   4  10  13        9.77       12.71      2.17 o
   5  10  13      165.38      172.08      5.35 o
   6  10  13       78.75       79.22      3.66 o
   7  10  13       14.28       13.19      2.05 o
   8  10  13       31.76       36.26      3.40 o
   9  10  13       13.14       10.88      5.64 o
  10  10  13        7.21        3.93      6.10 o
  -4  11  13       61.58       53.15      8.90 o
  -3  11  13       16.03       15.18      4.02 o
  -2  11  13        3.17       -0.98      2.91 o
  -1  11  13        0.03       -0.25      2.34 o
   0  11  13        2.64        0.21      2.32 o
   1  11  13       79.27       90.78      5.37 o
   2  11  13      198.79      220.49      7.81 o
   3  11  13        4.31        3.35      2.02 o
   4  11  13      128.26      129.02      4.93 o
   5  11  13      354.61      364.77      8.43 o
   6  11  13        9.88        6.86      2.03 o
   7  11  13        0.21       -1.54      1.61 o
   8  11  13       28.28       31.29      3.06 o
   9  11  13       19.34       16.57      6.59 o
  10  11  13      180.91      201.88     15.25 o
  -4  12  13       17.32       16.68      6.77 o
  -3  12  13        0.06        3.18      3.60 o
  -2  12  13       30.19       28.91      4.70 o
  -1  12  13        0.63       -1.47      2.85 o
   0  12  13      204.66      216.60      7.95 o
   1  12  13       25.76       22.10      3.54 o
   2  12  13       72.80       73.67      5.03 o
   3  12  13       58.29       64.81      4.61 o
   4  12  13       79.17       82.31      4.44 o
   5  12  13      119.45      127.02      5.07 o
   6  12  13        0.89        1.69      1.84 o
   7  12  13       47.07       52.61      4.52 o
   8  12  13       13.71       13.28      3.02 o
   9  12  13       44.89       58.10      9.06 o
  10  12  13       52.47       47.70      9.06 o
  -3  13  13       39.23       43.97      7.31 o
  -2  13  13       29.21       30.60      4.90 o
  -1  13  13        4.79        0.95      3.58 o
   0  13  13       32.67       28.45      4.97 o
   1  13  13        5.82        5.37      2.82 o
   2  13  13       28.05       33.42      7.05 o
   3  13  13       68.36       74.57      5.10 o
   4  13  13      245.03      259.49      8.69 o
   5  13  13        1.00       -2.58      2.58 o
   6  13  13      128.79      140.24      6.06 o
   7  13  13       29.52       28.33      3.39 o
   8  13  13        0.93       -0.63      2.37 o
   9  13  13       26.06       22.90      7.60 o
  -2  14  13        1.30       -3.35      4.82 o
  -1  14  13        8.12        8.40      3.86 o
   0  14  13        5.96        4.45      4.17 o
   1  14  13       26.38       30.96      4.06 o
   2  14  13       69.63       70.09      6.10 o
   3  14  13        0.22        3.96      3.27 o
   4  14  13       73.49       82.67     12.66 o
   5  14  13        9.50        6.27      3.66 o
   6  14  13       13.55        9.50      5.30 o
   7  14  13       19.91       17.92      3.76 o
   8  14  13        0.39       -0.58      2.89 o
  -1  15  13       18.95       17.35      5.75 o
   0  15  13       19.56       19.87      6.00 o
   1  15  13       10.45        9.38      3.94 o
   2  15  13       13.23       10.16      3.99 o
   3  15  13        2.29        1.31      5.83 o
   4  15  13       71.18       63.39     13.14 o
   5  15  13       71.16       83.70      6.27 o
   6  15  13       13.17        8.85      4.58 o
   7  15  13        0.10        3.77      3.37 o
   2  16  13       13.87       13.70      5.52 o
   3  16  13       52.96       46.68      7.37 o
   4  16  13       28.95       31.43      6.26 o
   5  16  13        5.78       13.03      4.92 o
  -1  -9  14       13.75       13.13      6.33 o
   0  -9  14        1.51       -4.11      4.11 o
   1  -9  14       29.66       26.83      6.86 o
   2  -9  14       10.31       20.15      5.82 o
   3  -9  14        0.17        3.54      4.53 o
  -3  -8  14       10.56        7.49      5.75 o
  -2  -8  14        0.32       11.53      5.45 o
  -1  -8  14        0.57       -4.32      4.99 o
   0  -8  14        9.82        1.92      5.29 o
   1  -8  14       27.99       34.43      7.33 o
   2  -8  14        8.82        0.25      4.46 o
   3  -8  14       12.05       11.12      5.29 o
   4  -8  14       21.97       21.88      5.87 o
   5  -8  14       54.09       44.72      6.79 o
  -4  -7  14       46.19       54.07      6.12 o
  -3  -7  14        0.28        5.47      7.46 o
  -2  -7  14        1.64       -4.85      4.85 o
  -1  -7  14        9.78       13.80      5.57 o
   0  -7  14       23.65       18.35      5.75 o
   1  -7  14       43.30       46.10      7.46 o
   2  -7  14        1.22        2.50      4.53 o
   3  -7  14      107.49      114.07      9.75 o
   4  -7  14       40.30       47.56      7.09 o
   5  -7  14        0.76       -1.02      3.28 o
   6  -7  14        2.19       -0.86      4.18 o
  -4  -6  14        0.18        1.55      5.14 o
  -3  -6  14        7.87        3.17      3.57 o
  -2  -6  14       91.59       86.19      6.43 o
  -1  -6  14       25.13       29.08      5.60 o
   0  -6  14        1.80        5.96      3.41 o
   1  -6  14        9.71        8.15      3.32 o
   2  -6  14        0.60       -5.14      5.14 o
   3  -6  14      126.60      126.33      6.27 o
   4  -6  14       43.19       40.51      5.00 o
   5  -6  14        4.71        1.25      3.09 o
   6  -6  14       25.51       33.05      5.85 o
  -5  -5  14        2.93        2.47      5.48 o
  -4  -5  14       39.66       37.35      5.29 o
  -3  -5  14      171.31      183.73      9.14 o
  -2  -5  14       95.75       85.44      6.30 o
  -1  -5  14       31.91       36.05      5.23 o
   0  -5  14       15.40       16.98      5.60 o
   1  -5  14       18.42       15.98      3.87 o
   2  -5  14       43.89       48.04      5.26 o
   3  -5  14       13.08       15.01      3.10 o
   4  -5  14       56.50       57.30      4.40 o
   5  -5  14      145.94      170.30      8.04 o
   6  -5  14        5.30        7.57      3.19 o
  -5  -4  14       61.65       64.41      8.53 o
  -4  -4  14        3.48        0.03      4.11 o
  -3  -4  14       40.09       39.07      4.96 o
  -2  -4  14        4.43        4.56      2.92 o
  -1  -4  14       55.56       54.62      4.49 o
   0  -4  14       38.63       32.59      4.60 o
   1  -4  14        4.96        6.26      2.92 o
   2  -4  14        5.68       10.84      2.82 o
   3  -4  14        1.24       -0.24      2.15 o
   4  -4  14      124.42      132.44      5.86 o
   5  -4  14      117.13      118.90      5.50 o
   6  -4  14       13.16       22.28      3.68 o
  -5  -3  14       16.84       18.95      4.38 o
  -4  -3  14       17.54       14.43      3.89 o
  -3  -3  14       24.83       24.31      7.79 o
  -2  -3  14      113.83      115.83      6.00 o
  -1  -3  14      167.34      162.15      6.74 o
   0  -3  14        1.48        1.00      2.70 o
   1  -3  14       34.77       28.28      4.45 o
   2  -3  14        6.34        3.50      2.24 o
   3  -3  14        5.77        4.65      2.17 o
   4  -3  14       91.46       90.05      4.81 o
   5  -3  14       36.27       40.30      3.04 o
   6  -3  14       89.52       90.68      5.58 o
   7  -3  14      108.77      112.05      6.96 o
   8  -3  14        6.04       -5.27      5.27 o
  -6  -2  14       11.03        6.77      5.68 o
  -5  -2  14        4.00        2.00      2.83 o
  -4  -2  14       16.15       16.92      4.63 o
  -3  -2  14      161.46      163.71      8.24 o
  -2  -2  14        6.30       11.77      3.01 o
  -1  -2  14        0.14       -0.48      2.07 o
   0  -2  14       11.31       13.18      3.31 o
   1  -2  14       27.88       25.71      2.75 o
   2  -2  14       99.44       96.15      5.17 o
   3  -2  14       53.36       54.07      3.29 o
   4  -2  14       23.71       25.33      2.56 o
   5  -2  14        1.81        0.29      1.60 o
   6  -2  14      247.24      246.37      6.33 o
   7  -2  14       93.48       88.58      4.73 o
   8  -2  14        3.95       -1.55      5.38 o
  -6  -1  14        2.41       -4.28      4.28 o
  -5  -1  14       12.59       10.94      3.10 o
  -4  -1  14      318.73      347.56     17.44 o
  -3  -1  14       49.64       50.93      5.17 o
  -2  -1  14       10.17       10.56      2.78 o
  -1  -1  14       10.71       13.74      2.25 o
   0  -1  14      101.96       95.72      4.09 o
   1  -1  14      218.45      232.17      6.46 o
   2  -1  14        1.12       -0.09      1.57 o
   3  -1  14        0.72       -0.01      1.56 o
   4  -1  14       28.83       31.01      2.59 o
   5  -1  14       45.92       49.65      4.63 o
   6  -1  14      163.46      156.87      4.84 o
   7  -1  14        5.31        5.41      2.21 o
   8  -1  14       78.46       79.69      4.21 o
   9  -1  14       44.86       52.09      9.01 o
  -6   0  14        3.26        7.37      4.92 o
  -5   0  14        5.07        5.13      2.95 o
  -4   0  14      225.45      228.25     13.54 o
  -3   0  14      136.36      147.64      7.54 o
  -2   0  14      154.34      164.68      8.24 o
  -1   0  14       94.13       94.88      6.70 o
   0   0  14       10.55       13.14      2.17 o
   1   0  14       43.35       52.47      3.27 o
   2   0  14       34.73       30.32      2.65 o
   3   0  14       55.65       46.32      2.99 o
   4   0  14      208.26      192.13      5.39 o
   5   0  14      205.16      202.02      6.11 o
   6   0  14        7.21        6.57      2.37 o
   7   0  14       68.05       71.99      3.99 o
   8   0  14       95.12       92.79      4.31 o
   9   0  14       13.89       14.58      6.66 o
  10   0  14        0.16       -3.84      6.22 o
  -6   1  14       15.01       17.45      6.15 o
  -5   1  14       50.04       56.01      5.60 o
  -4   1  14       11.33       16.92      3.27 o
  -3   1  14       41.76       42.08      3.93 o
  -2   1  14      206.78      218.27      7.66 o
  -1   1  14       87.44       78.95      8.16 o
   0   1  14        0.05        1.72      1.65 o
   1   1  14       37.44       41.09      3.00 o
   2   1  14       33.92       33.40      2.73 o
   3   1  14      128.02      116.69      4.25 o
   4   1  14       96.88       93.57      3.77 o
   5   1  14        0.47        1.16      1.68 o
   6   1  14        1.10        1.30      1.57 o
   7   1  14       65.14       63.01      4.73 o
   8   1  14       86.38       84.51      3.94 o
   9   1  14       16.06       13.22      3.19 o
  10   1  14       82.28       75.27     10.47 o
  -6   2  14        0.07        8.90      5.06 o
  -5   2  14        7.89        3.12      5.27 o
  -4   2  14       31.89       34.80      4.92 o
  -3   2  14      117.09      131.85      6.30 o
  -2   2  14      260.95      272.93      9.01 o
  -1   2  14        1.24        1.09      2.01 o
   0   2  14      714.23      734.32     12.93 o
   1   2  14       87.69       87.62      3.93 o
   2   2  14       37.57       41.91      2.88 o
   3   2  14       62.68       60.99      3.20 o
   4   2  14       27.64       28.13      2.37 o
   5   2  14      164.35      142.62      4.56 o
   6   2  14      205.82      190.37      4.96 o
   7   2  14       21.08       24.64      2.57 o
   8   2  14        4.08        4.57      1.75 o
   9   2  14       52.68       49.84      7.67 o
  10   2  14       39.64       39.17      8.99 o
  -6   3  14        3.02        0.21      4.67 o
  -5   3  14      126.91      127.42      8.18 o
  -4   3  14       35.64       37.96      7.27 o
  -3   3  14        2.50        3.32      2.70 o
  -2   3  14        7.87        9.40      2.32 o
  -1   3  14      428.15      432.30      9.14 o
   0   3  14      514.24      524.66     10.08 o
   1   3  14        9.82        8.21      1.70 o
   2   3  14        5.71        4.93      1.76 o
   3   3  14        1.27        1.73      1.42 o
   4   3  14       81.69       78.16      3.40 o
   5   3  14      225.71      225.47      4.86 o
   6   3  14       44.39       42.54      2.10 o
   7   3  14        6.82        8.80      1.97 o
   8   3  14       34.71       34.09      2.58 o
   9   3  14       54.34       53.55      5.05 o
  10   3  14       10.65       11.67      6.12 o
  -6   4  14       56.60       70.23      9.29 o
  -5   4  14       38.36       40.99      5.09 o
  -4   4  14        6.92        5.63      3.34 o
  -3   4  14        1.66       -1.39      2.73 o
  -2   4  14        0.80       -1.55      2.14 o
  -1   4  14      465.76      523.45     20.10 o
   0   4  14      366.45      368.12      8.09 o
   1   4  14       79.75       81.01      3.37 o
   2   4  14      357.28      329.85      6.61 o
   3   4  14        4.16        2.55      1.29 o
   4   4  14       11.46       11.79      1.57 o
   5   4  14      258.04      234.66      5.81 o
   6   4  14       36.11       41.77      2.43 o
   7   4  14      141.79      137.25      4.95 o
   8   4  14      147.79      142.70      4.77 o
   9   4  14       12.90        7.57      2.62 o
  10   4  14        2.65       -5.06      5.06 o
  -6   5  14       10.24       17.79      6.38 o
  -5   5  14        7.15        5.57      5.01 o
  -4   5  14        8.81       13.19      3.71 o
  -3   5  14       22.71       20.45      3.77 o
  -2   5  14       96.41      100.52      5.23 o
  -1   5  14        1.12       -1.93      1.93 o
   0   5  14        1.41       -1.85      1.85 o
   1   5  14      227.88      229.30      7.58 o
   2   5  14      349.92      359.30      8.06 o
   3   5  14       13.00       13.90      2.02 o
   4   5  14       95.99       94.10      3.68 o
   5   5  14      117.37      109.22      4.12 o
   6   5  14       63.08       59.44      2.84 o
   7   5  14      221.04      214.15      6.42 o
   8   5  14        6.94        6.02      1.81 o
   9   5  14       12.44        9.26      3.73 o
  10   5  14        8.92        7.60      5.94 o
  -5   6  14        5.93        5.06      5.45 o
  -4   6  14       43.36       46.05      5.14 o
  -3   6  14      115.28      129.07      7.22 o
  -2   6  14        1.34       -0.85      2.13 o
  -1   6  14        4.55        3.26      2.22 o
   0   6  14       17.09       19.51      2.83 o
   1   6  14      245.97      270.87      7.07 o
   2   6  14      167.66      170.16      5.82 o
   3   6  14       21.32       21.58      2.33 o
   4   6  14       76.37       69.99      3.34 o
   5   6  14       47.94       54.08      2.92 o
   6   6  14       31.69       37.27      2.47 o
   7   6  14      211.43      218.54      6.62 o
   8   6  14        4.70        4.35      2.16 o
   9   6  14      138.20      133.59     12.47 o
  10   6  14       18.46       26.14      7.37 o
  -5   7  14        1.82       -0.53      4.62 o
  -4   7  14        2.23        4.06      4.62 o
  -3   7  14       42.97       42.40      4.88 o
  -2   7  14       40.55       49.36      4.99 o
  -1   7  14      118.85      124.40      5.69 o
   0   7  14      163.05      180.52      6.50 o
   1   7  14       34.03       35.26      3.06 o
   2   7  14      113.62      118.30      4.63 o
   3   7  14      301.03      293.87      7.99 o
   4   7  14       86.83       82.54      3.69 o
   5   7  14       31.53       35.02      2.56 o
   6   7  14       59.04       58.96      3.00 o
   7   7  14        0.46       -0.45      1.31 o
   8   7  14      174.80      168.02      5.72 o
   9   7  14       54.67       57.00      4.67 o
  10   7  14       10.02       16.94      7.07 o
  -5   8  14        0.82        1.13      4.88 o
  -4   8  14       18.70       13.06      4.01 o
  -3   8  14        0.72       -2.17      2.77 o
  -2   8  14      220.59      237.67      9.47 o
  -1   8  14      263.51      276.93      8.66 o
   0   8  14       37.30       33.36      5.48 o
   1   8  14       37.48       31.73      5.17 o
   2   8  14        8.90       10.82      2.25 o
   3   8  14      398.00      415.43      9.03 o
   4   8  14       87.44       81.89      3.80 o
   5   8  14       13.52        8.52      2.55 o
   6   8  14       12.73       13.21      2.00 o
   7   8  14       14.17       13.82      2.44 o
   8   8  14      123.80      133.68      7.43 o
   9   8  14       28.49       29.53      7.60 o
  10   8  14       34.08       37.21      8.80 o
  -4   9  14       16.63       16.15      4.16 o
  -3   9  14        1.38        5.59      3.22 o
  -2   9  14       13.46        9.14      4.09 o
  -1   9  14       45.00       48.10      4.27 o
   0   9  14       61.87       68.87      4.59 o
   1   9  14      491.86      487.37     17.25 o
   2   9  14      171.83      171.02      5.74 o
   3   9  14        5.92        5.17      3.10 o
   4   9  14       26.65       28.86      2.77 o
   5   9  14       84.29       84.65      3.86 o
   6   9  14       33.29       35.77      2.72 o
   7   9  14       67.78       71.58      3.40 o
   8   9  14       42.70       36.17      5.68 o
   9   9  14        6.31       18.26      6.59 o
  10   9  14       73.17       73.21     10.54 o
  -4  10  14        3.80       -1.89      3.33 o
  -3  10  14        2.65        5.93      3.58 o
  -2  10  14       29.11       27.61     13.76 o
  -1  10  14       55.97       53.27      4.66 o
   0  10  14      338.30      361.47     17.48 o
   1  10  14       56.74       55.54      4.55 o
   2  10  14       14.20       11.23      2.83 o
   3  10  14        2.00        0.68      1.78 o
   4  10  14        3.17        2.27      1.95 o
   5  10  14      122.56      130.23      4.82 o
   6  10  14       94.64       93.66      4.09 o
   7  10  14        2.63        0.31      1.65 o
   8  10  14        2.22        0.67      3.26 o
   9  10  14        8.49       10.03      6.05 o
  10  10  14       55.27       66.97     10.10 o
  -4  11  14       16.54       20.89      6.63 o
  -3  11  14       20.76       24.85      4.89 o
  -2  11  14        4.22        2.36      3.26 o
  -1  11  14        2.97       -2.41      2.92 o
   0  11  14      135.36      150.58      8.43 o
   1  11  14       48.30       51.51      4.58 o
   2  11  14      219.27      231.34      8.16 o
   3  11  14      197.28      212.74      9.41 o
   4  11  14       19.20       24.15      2.84 o
   5  11  14        8.17       10.09      2.21 o
   6  11  14        0.22       -1.60      1.60 o
   7  11  14       18.98       20.08      3.07 o
   8  11  14       23.33       25.35      7.56 o
   9  11  14       34.41       45.57      8.99 o
  10  11  14       11.02        9.57      6.66 o
  -3  12  14       16.66        9.84      4.21 o
  -2  12  14        0.94        1.69      3.46 o
  -1  12  14       19.06       16.16      3.86 o
   0  12  14       46.40       59.67      6.14 o
   1  12  14       24.08       21.37      6.07 o
   2  12  14      219.38      221.56     13.86 o
   3  12  14        8.24        8.12      3.54 o
   4  12  14        1.19        1.71      2.03 o
   5  12  14       35.47       40.38      3.35 o
   6  12  14       14.71       17.06      3.02 o
   7  12  14      103.99      115.43      7.22 o
   8  12  14       34.44       24.01      7.05 o
   9  12  14        0.14        2.57      5.43 o
  -2  13  14        2.98        0.54      3.63 o
  -1  13  14        9.21        6.35      5.08 o
   0  13  14        0.29        6.66      4.92 o
   1  13  14       12.42       13.40      3.38 o
   2  13  14       52.14       54.03      4.79 o
   3  13  14        0.01       -1.80      2.38 o
   4  13  14      166.56      202.87      9.21 o
   5  13  14       50.80       51.56      6.21 o
   6  13  14        3.13        2.73      2.41 o
   7  13  14        3.04        1.14      2.78 o
   8  13  14        0.05       -0.58      2.56 o
   9  13  14       15.93       15.62      7.07 o
  -2  14  14        3.50        5.52      5.80 o
  -1  14  14       18.05       14.60      5.66 o
   0  14  14       14.97       15.09      4.47 o
   1  14  14       27.89       20.66     10.87 o
   2  14  14        3.16       -2.99      2.99 o
   3  14  14       70.07       58.98      5.75 o
   4  14  14      117.76      114.50      7.24 o
   5  14  14       19.26       16.57      6.31 o
   6  14  14        4.28       -0.46      2.59 o
   7  14  14        4.33        2.37      2.99 o
   8  14  14       17.40       14.61      9.04 o
   0  15  14        8.57       10.56      7.19 o
   1  15  14       26.02       17.36      4.52 o
   2  15  14        9.70        2.31      3.38 o
   3  15  14       30.01       26.02     10.53 o
   4  15  14       23.36       27.03      4.68 o
   5  15  14       14.20       17.59      4.06 o
   6  15  14       50.79       50.25      5.30 o
   0  -8  15        4.35        8.64      5.50 o
   1  -8  15        0.12       -0.51      4.81 o
   2  -8  15       20.59       39.86      7.39 o
   3  -8  15       65.61       63.43      8.39 o
  -2  -7  15        0.69       -4.28      4.74 o
  -1  -7  15        0.15        5.99      5.22 o
   0  -7  15        0.03       -3.91      3.91 o
   1  -7  15        9.34        3.60      5.13 o
   2  -7  15       34.93       41.30      7.46 o
   3  -7  15       29.49       36.49      6.96 o
   4  -7  15        1.08       -0.14      4.46 o
   5  -7  15       29.83       38.78      6.56 o
  -3  -6  15       13.30       -0.12      4.97 o
  -2  -6  15        5.13       -2.61      4.83 o
  -1  -6  15        0.30       -4.16      4.44 o
   0  -6  15       36.74       43.81      7.58 o
   1  -6  15       12.69       20.57      5.96 o
   2  -6  15       20.08       23.80      6.26 o
   3  -6  15        0.05        3.56      4.62 o
   4  -6  15       89.31      102.35      9.27 o
   5  -6  15       45.72       41.48      6.84 o
   6  -6  15        0.19       -0.39      4.04 o
  -4  -5  15        3.33        0.61      4.15 o
  -3  -5  15        7.92        5.81      3.90 o
  -2  -5  15        6.14        3.33      5.01 o
  -1  -5  15       48.50       45.20      9.23 o
   0  -5  15       20.92       22.61      4.66 o
   1  -5  15        3.56        5.32      5.82 o
   2  -5  15        1.51        1.60      2.86 o
   3  -5  15       21.15       12.66      5.08 o
   4  -5  15      186.39      186.07      8.94 o
   5  -5  15       29.01       35.84      5.49 o
   6  -5  15       12.27       10.21      4.71 o
  -4  -4  15        0.15        1.80      3.57 o
  -3  -4  15       61.07       77.11      6.48 o
  -2  -4  15       55.04       49.95      5.95 o
  -1  -4  15       83.14       81.79      6.91 o
   0  -4  15       29.78       26.03      4.60 o
   1  -4  15        0.16       -2.70      2.70 o
   2  -4  15      105.13      108.34      7.01 o
   3  -4  15      127.76      109.96      5.79 o
   4  -4  15        0.17        0.90      2.52 o
   5  -4  15       17.46       22.90      4.16 o
   6  -4  15       59.47       64.50      5.31 o
  -5  -3  15        0.36        4.16      5.68 o
  -4  -3  15       23.55       23.57      4.87 o
  -3  -3  15       15.04        8.81      3.85 o
  -2  -3  15       44.26       31.88      4.14 o
  -1  -3  15        5.11       -0.26      3.09 o
   0  -3  15        0.42       -1.01      2.74 o
   1  -3  15       30.17       35.05      5.58 o
   2  -3  15       70.21       75.35      5.92 o
   3  -3  15       16.44       11.13      3.79 o
   4  -3  15        1.15       -0.54      2.15 o
   5  -3  15       43.93       42.55      7.46 o
   6  -3  15      112.80      127.10      6.57 o
  -5  -2  15       22.57       33.38      4.98 o
  -4  -2  15      122.70      132.70      9.72 o
  -3  -2  15       33.58       25.17      7.55 o
  -2  -2  15      122.03      137.20      6.46 o
  -1  -2  15       42.94       38.92      5.10 o
   0  -2  15        5.45       -1.26      6.47 o
   1  -2  15       69.33       73.38      5.86 o
   2  -2  15      106.31      110.66      5.67 o
   3  -2  15       55.03       50.35      3.41 o
   4  -2  15       94.61       97.94      4.30 o
   5  -2  15        1.11       -1.59      1.59 o
   6  -2  15        9.92       12.49      3.63 o
   7  -2  15        9.99       16.06      7.24 o
   8  -2  15       28.19       21.56      7.07 o
  -5  -1  15        4.51        3.67      5.03 o
  -4  -1  15        2.35        3.26      2.82 o
  -3  -1  15        0.80       -1.44      3.95 o
  -2  -1  15       95.09      103.26      7.89 o
  -1  -1  15        1.83        1.09      1.95 o
   0  -1  15        7.03        7.73      2.44 o
   1  -1  15        5.60        8.57      3.86 o
   2  -1  15       17.33       20.47      2.61 o
   3  -1  15       66.22       64.98      3.71 o
   4  -1  15       36.12       32.12      2.85 o
   5  -1  15        0.52       -1.30      1.57 o
   6  -1  15       39.67       35.29      2.86 o
   7  -1  15      106.82      100.17      5.02 o
   8  -1  15       21.93       24.87      7.16 o
   9  -1  15        1.21       -0.65      5.62 o
  -5   0  15        0.57        2.51      3.42 o
  -4   0  15       10.24        2.71      3.72 o
  -3   0  15      326.29      347.75      9.91 o
  -2   0  15      152.39      154.58      6.75 o
  -1   0  15        4.29        2.58      1.99 o
   0   0  15       80.87       75.03      4.63 o
   1   0  15        1.36        1.54      1.84 o
   2   0  15        2.64        2.54      1.77 o
   3   0  15      328.01      331.56      7.86 o
   4   0  15       80.35       87.98      4.23 o
   5   0  15      198.65      199.13      7.01 o
   6   0  15      165.99      173.60      5.24 o
   7   0  15        0.79       -1.30      2.20 o
   8   0  15        1.44       -1.86      1.86 o
   9   0  15        0.16       -3.33      5.45 o
  10   0  15       35.75       19.20      8.07 o
  -5   1  15       24.70       23.10      7.82 o
  -4   1  15       77.56       77.31      5.15 o
  -3   1  15       40.88       41.27      4.14 o
  -2   1  15        7.77        2.21      2.88 o
  -1   1  15        8.93        9.47      2.28 o
   0   1  15       30.86       30.97      3.36 o
   1   1  15       99.73      100.14      4.46 o
   2   1  15       33.44       32.36      3.09 o
   3   1  15       36.68       37.64      3.24 o
   4   1  15        0.88        0.80      1.60 o
   5   1  15      326.44      320.37      9.68 o
   6   1  15      130.24      117.23      4.19 o
   7   1  15       20.75       23.51      2.88 o
   8   1  15       12.98       11.31      3.06 o
   9   1  15        8.21        3.84      5.85 o
  10   1  15       46.94       38.75      9.22 o
  -5   2  15       73.37       85.25      6.92 o
  -4   2  15       60.68       73.87      6.24 o
  -3   2  15       10.03       10.30      3.08 o
  -2   2  15        7.25        6.28      2.51 o
  -1   2  15      374.19      401.74     10.25 o
   0   2  15      229.83      228.66      7.67 o
   1   2  15        1.10        1.22      1.83 o
   2   2  15        1.13       -0.49      1.75 o
   3   2  15       60.46       63.41      4.53 o
   4   2  15      112.14      107.16      4.17 o
   5   2  15      386.99      370.40      7.95 o
   6   2  15        0.99       -0.30      1.48 o
   7   2  15      170.61      176.91      6.95 o
   8   2  15       37.59       37.10      3.07 o
   9   2  15        1.34        1.39      5.52 o
  10   2  15        1.47       -4.14      5.34 o
  -5   3  15       70.10       72.19      7.59 o
  -4   3  15        3.79        0.25      5.16 o
  -3   3  15       84.20       80.16      6.17 o
  -2   3  15      159.02      160.79      6.76 o
  -1   3  15       36.59       37.90      3.23 o
   0   3  15       67.04       69.92      3.43 o
   1   3  15        7.49        7.07      1.74 o
   2   3  15       42.78       44.42      2.72 o
   3   3  15        2.20        0.86      1.37 o
   4   3  15       53.96       50.79      3.14 o
   5   3  15        1.69       -0.05      1.96 o
   6   3  15      143.19      130.61      3.68 o
   7   3  15      184.60      181.15      6.14 o
   8   3  15        0.79        0.18      1.83 o
   9   3  15       20.13       19.06      6.77 o
  10   3  15        0.98       -5.32      5.57 o
  -5   4  15        2.97        7.88      5.89 o
  -4   4  15       87.45      106.04     10.23 o
  -3   4  15       80.87       99.12      6.69 o
  -2   4  15       37.22       42.18      4.04 o
  -1   4  15        5.91        2.17      2.40 o
   0   4  15       69.90       68.27      4.33 o
   1   4  15      119.16      120.33      4.17 o
   2   4  15      122.60      117.23      5.24 o
   3   4  15       19.54       19.92      2.06 o
   4   4  15       13.72       12.96      1.74 o
   5   4  15        4.96        3.13      1.56 o
   6   4  15      144.50      142.31      4.47 o
   7   4  15      144.93      141.56      5.46 o
   8   4  15       27.01       22.81      2.59 o
   9   4  15      156.08      164.44     13.43 o
  10   4  15        7.06        2.61      5.82 o
  -5   5  15        2.84       -0.69      4.74 o
  -4   5  15       28.28       30.00      4.84 o
  -3   5  15      131.78      141.47      7.68 o
  -2   5  15        6.84        6.05      3.00 o
  -1   5  15      181.73      177.68      8.00 o
   0   5  15       97.32       92.22      4.94 o
   1   5  15        2.62       -0.88      1.68 o
   2   5  15        5.48        3.96      1.83 o
   3   5  15        4.96        5.42      1.86 o
   4   5  15       46.82       43.84      2.93 o
   5   5  15       30.01       23.35      2.35 o
   6   5  15       40.02       37.77      2.62 o
   7   5  15        0.15       -0.29      1.87 o
   8   5  15      132.20      125.88      4.90 o
   9   5  15       68.14       79.82     10.70 o
  10   5  15        0.33        0.07      5.78 o
  -5   6  15        9.12       15.16      6.19 o
  -4   6  15        0.74       -2.66      3.31 o
  -3   6  15        8.58        1.11      5.95 o
  -2   6  15      181.90      199.68      9.91 o
  -1   6  15      170.76      171.46      6.84 o
   0   6  15       27.09       22.00      3.09 o
   1   6  15        0.05        2.44      2.18 o
   2   6  15        2.64        0.84      1.73 o
   3   6  15      280.41      283.65      7.15 o
   4   6  15      198.13      189.45      5.61 o
   5   6  15       15.51       15.90      2.05 o
   6   6  15        8.88        8.54      1.83 o
   7   6  15       11.30       10.30      2.42 o
   8   6  15      116.63      114.43      4.80 o
   9   6  15       41.33       48.90      9.01 o
  10   6  15       18.95       17.56      7.21 o
  -5   7  15        4.33        2.75      4.88 o
  -4   7  15        7.33       11.41      3.94 o
  -3   7  15        7.50       10.39      3.68 o
  -2   7  15      226.02      269.20     13.87 o
  -1   7  15      212.57      234.34      8.11 o
   0   7  15       50.59       53.24      5.18 o
   1   7  15      209.85      211.74      7.43 o
   2   7  15        3.66        1.10      1.74 o
   3   7  15        4.88        5.20      1.94 o
   4   7  15      103.78      102.24      4.25 o
   5   7  15        8.97       10.47      2.12 o
   6   7  15       51.26       50.10      3.21 o
   7   7  15      120.64      121.62      5.44 o
   8   7  15       12.61       10.05      2.28 o
   9   7  15        7.48        4.46      5.68 o
  10   7  15       30.41       20.27      7.56 o
  -4   8  15        7.69        2.44      3.55 o
  -3   8  15       69.32       82.30      6.47 o
  -2   8  15       51.83       46.86      5.21 o
  -1   8  15       17.39       16.63      3.20 o
   0   8  15      126.42      132.25      7.75 o
   1   8  15       82.79       92.25      6.81 o
   2   8  15       10.54       12.14      2.46 o
   3   8  15       25.62       30.73      2.96 o
   4   8  15       10.30        9.96      2.18 o
   5   8  15      359.31      365.91      8.25 o
   6   8  15      247.04      242.92      6.38 o
   7   8  15        0.05        1.60      1.58 o
   8   8  15        9.85        6.20      2.36 o
   9   8  15        9.21       17.35      6.63 o
  10   8  15       38.33       42.20      8.99 o
  -4   9  15       13.25       10.35      4.08 o
  -3   9  15        0.37        3.27      4.62 o
  -2   9  15        1.66        1.56      3.18 o
  -1   9  15        7.05        7.26      2.89 o
   0   9  15      238.51      256.43     10.76 o
   1   9  15       64.42       67.67      4.92 o
   2   9  15      109.45      125.36      6.07 o
   3   9  15       36.82       38.24      3.25 o
   4   9  15       16.30       19.45      2.60 o
   5   9  15       18.51       20.02      2.54 o
   6   9  15      225.96      247.09      6.58 o
   7   9  15        8.50        9.07      1.97 o
   8   9  15       86.44       76.07      6.79 o
   9   9  15        8.58        7.23      6.35 o
  10   9  15        0.09        0.97      5.45 o
  -3  10  15       12.27        7.63      4.14 o
  -2  10  15       23.18       33.21      8.53 o
  -1  10  15       39.59       49.33      4.63 o
   0  10  15        6.09        7.75      3.61 o
   1  10  15       91.51       85.72      5.51 o
   2  10  15      255.50      262.00     19.88 o
   3  10  15       12.22        9.90      2.50 o
   4  10  15        1.80        3.25      1.96 o
   5  10  15       20.49       17.71      2.88 o
   6  10  15       27.43       32.62      3.31 o
   7  10  15      184.81      187.71      6.50 o
   8  10  15       42.94       46.10      8.99 o
   9  10  15       14.13       11.81      6.72 o
  -3  11  15       62.14       68.47      6.56 o
  -2  11  15        7.79       11.57      8.93 o
  -1  11  15       25.24       23.89      6.05 o
   0  11  15       18.36       14.70      4.03 o
   1  11  15       59.84       69.14      5.23 o
   2  11  15      192.43      210.79      8.00 o
   3  11  15       10.87        8.32      2.61 o
   4  11  15       88.20       89.69      4.61 o
   5  11  15        0.77        2.39      1.89 o
   6  11  15        5.71        4.17      2.61 o
   7  11  15       94.12      106.70      7.25 o
   8  11  15       24.07       34.32      8.43 o
   9  11  15       30.46       40.14      8.99 o
  -2  12  15       14.69       10.30      4.05 o
  -1  12  15       21.52       28.70      6.79 o
   0  12  15       65.62       86.31      9.24 o
   1  12  15       62.21       60.29      5.15 o
   2  12  15        0.93       -0.15      2.47 o
   3  12  15       54.42       53.41      5.37 o
   4  12  15      104.13      103.96      6.77 o
   5  12  15       36.60       32.18      6.07 o
   6  12  15       11.52       13.11      3.61 o
   7  12  15       38.12       40.17     10.65 o
   8  12  15       13.23        3.30      6.17 o
   9  12  15       87.60       86.29     11.32 o
  -1  13  15       42.94       39.01      7.42 o
   0  13  15        4.30        0.58      6.01 o
   1  13  15       14.82       13.70      4.26 o
   2  13  15        0.23        0.45      3.01 o
   3  13  15       15.57       20.31      4.17 o
   4  13  15       88.60       87.35     12.21 o
   5  13  15       53.72       55.56      5.50 o
   6  13  15        0.06       -1.13      2.40 o
   7  13  15        0.71       -2.30      2.79 o
   8  13  15        4.12       11.58      6.89 o
   0  14  15        0.96       -3.18      3.50 o
   1  14  15       40.94       34.17     13.31 o
   2  14  15       41.37       38.23      5.44 o
   3  14  15       15.47       14.33      4.22 o
   4  14  15        1.90        6.72      3.54 o
   5  14  15       31.97       40.55      6.49 o
   6  14  15       18.45       13.74      3.82 o
   7  14  15        4.79        4.55      3.09 o
   1  15  15       78.28       95.25     12.11 o
   2  15  15        0.14       -4.41      5.18 o
   3  15  15        9.65        9.78      3.74 o
   4  15  15        1.97       -4.15      4.15 o
   5  15  15       22.53       28.22      4.61 o
   6  15  15       88.53       96.64     11.35 o
   1  -7  16       32.75       25.84      6.49 o
   2  -7  16        1.45        8.85      4.71 o
  -1  -6  16       10.58        7.56      5.68 o
   0  -6  16       13.67       20.06      6.63 o
   1  -6  16        5.53       13.31      5.68 o
   2  -6  16       35.18       32.70      6.77 o
   3  -6  16       11.95        5.80      4.69 o
   4  -6  16        5.84        0.65      4.07 o
   5  -6  16        2.87        8.23      4.78 o
  -2  -5  16       27.11       26.76      6.96 o
  -1  -5  16        1.98        1.29      4.76 o
   0  -5  16        3.70        6.84      5.15 o
   1  -5  16       10.11       19.32      5.89 o
   2  -5  16       37.66       30.71      6.79 o
   3  -5  16       14.09        9.52      4.99 o
   4  -5  16       12.04       10.79      5.11 o
   5  -5  16       29.68       31.54      6.08 o
   6  -5  16       12.68        1.94      3.70 o
  -3  -4  16        1.05        0.69      4.55 o
  -2  -4  16        0.44        1.59      4.99 o
  -1  -4  16        0.46        0.25      4.92 o
   0  -4  16        8.12        8.90      5.34 o
   1  -4  16       43.20       51.90      7.60 o
   2  -4  16       24.82       27.11      6.35 o
   3  -4  16       27.53       30.87      6.10 o
   4  -4  16      116.84      138.90      7.91 o
   5  -4  16       29.79       24.36      4.40 o
   6  -4  16        4.90        2.82      3.67 o
  -4  -3  16        8.07       10.01      4.21 o
  -3  -3  16       55.31       60.47     15.16 o
  -2  -3  16       14.38       21.12      6.26 o
  -1  -3  16       57.09       61.04      6.49 o
   0  -3  16       49.24       59.30      6.16 o
   1  -3  16        8.34        5.12      3.22 o
   2  -3  16        0.21        0.54      2.92 o
   3  -3  16      122.79      136.69      7.80 o
   4  -3  16      123.60      104.42      6.74 o
   5  -3  16        0.86        2.84      4.85 o
   6  -3  16        2.38       10.95      4.09 o
  -4  -2  16        7.35        2.59      3.43 o
  -3  -2  16       14.20        9.95      4.16 o
  -2  -2  16        7.28        4.07      4.90 o
  -1  -2  16        8.79        2.33      5.04 o
   0  -2  16        3.22        3.35      3.18 o
   1  -2  16        0.69        2.25      2.98 o
   2  -2  16       78.51       77.84     11.47 o
   3  -2  16      241.11      236.20      8.19 o
   4  -2  16        3.43       -0.72      2.26 o
   5  -2  16       80.70       80.29      5.75 o
   6  -2  16       32.51       42.00      4.36 o
  -4  -1  16       37.89       36.62      6.91 o
  -3  -1  16       71.32       66.71      6.30 o
  -2  -1  16       29.90       23.83      4.49 o
  -1  -1  16        7.09       11.21      5.50 o
   0  -1  16       19.69       18.60      4.06 o
   1  -1  16       92.72       96.61      6.77 o
   2  -1  16       98.32       96.75      4.67 o
   3  -1  16        5.37        4.47      2.15 o
   4  -1  16       30.32       33.50      4.40 o
   5  -1  16       75.70       79.89      5.36 o
   6  -1  16       25.64       18.65      2.99 o
   7  -1  16        0.26       -4.25      4.25 o
   8  -1  16        0.01       -5.08      5.41 o
   9  -1  16        0.13        1.57      6.17 o
  -4   0  16       58.54       50.41      4.79 o
  -3   0  16        4.48        1.61      2.75 o
  -2   0  16        0.03       -2.43      2.43 o
  -1   0  16        5.66        7.02      2.84 o
   0   0  16        2.63        6.68      2.49 o
   1   0  16       40.76       36.91      3.78 o
   2   0  16        3.85        5.46      2.20 o
   3   0  16       32.71       36.23      3.19 o
   4   0  16       89.46       83.81      4.10 o
   5   0  16      135.66      142.48      5.11 o
   6   0  16        0.56       -0.54      1.76 o
   7   0  16       74.81       82.30      6.19 o
   8   0  16        1.41       -2.20      4.83 o
   9   0  16        0.22       -5.13      5.36 o
  -4   1  16       25.94       30.06      7.80 o
  -3   1  16       53.72       53.76      4.60 o
  -2   1  16       59.20       60.49      4.92 o
  -1   1  16        6.83        8.42      3.05 o
   0   1  16       40.37       49.98      6.02 o
   1   1  16       41.62       38.44      3.75 o
   2   1  16       24.16       24.07      2.83 o
   3   1  16       95.50       92.75      4.31 o
   4   1  16       80.25       73.78      3.85 o
   5   1  16        3.79        1.86      1.93 o
   6   1  16       20.57       18.33      2.43 o
   7   1  16       50.01       52.28      4.60 o
   8   1  16        3.76        4.14      5.45 o
   9   1  16        4.12       -3.95      5.43 o
  -5   2  16        1.85       -4.55      4.55 o
  -4   2  16        4.26        8.36      3.97 o
  -3   2  16       46.65       54.71      5.69 o
  -2   2  16        8.40        8.47      2.47 o
  -1   2  16        0.95        2.19      2.13 o
   0   2  16       20.87       26.95      3.01 o
   1   2  16       18.44       20.01      3.20 o
   2   2  16       82.99       87.68      4.32 o
   3   2  16        8.81        6.26      2.12 o
   4   2  16        0.01       -0.13      1.70 o
   5   2  16       35.58       35.23      2.89 o
   6   2  16      182.56      172.85      5.17 o
   7   2  16       33.44       24.76      3.09 o
   8   2  16        6.21        2.20      4.88 o
   9   2  16        4.94        4.16      6.17 o
  -4   3  16       81.99       88.47      6.97 o
  -3   3  16      108.97      121.44      9.61 o
  -2   3  16        4.00        0.12      2.55 o
  -1   3  16       85.65       81.15      5.23 o
   0   3  16       85.51       80.79      4.26 o
   1   3  16        8.84       13.32      2.32 o
   2   3  16      171.17      168.41      5.00 o
   3   3  16      121.40      118.47      4.30 o
   4   3  16      181.52      191.31      6.37 o
   5   3  16      254.84      245.61      5.70 o
   6   3  16       37.09       31.79      2.73 o
   7   3  16        0.15        2.55      2.11 o
   8   3  16       13.89       15.66      3.15 o
   9   3  16       43.66       48.64      8.78 o
  -4   4  16       38.22       40.05      5.47 o
  -3   4  16        0.03        2.62      5.43 o
  -2   4  16        4.26        1.59      3.23 o
  -1   4  16       65.45       74.90      5.12 o
   0   4  16      113.85      115.01      5.82 o
   1   4  16       79.73       76.80      4.66 o
   2   4  16        5.56        4.85      1.75 o
   3   4  16       55.67       48.50      2.91 o
   4   4  16      175.59      163.02      5.42 o
   5   4  16       40.44       35.36      2.86 o
   6   4  16       50.94       59.85      3.44 o
   7   4  16       21.09       22.16      3.37 o
   8   4  16       52.32       56.57      3.70 o
   9   4  16       44.39       52.39      9.29 o
  10   4  16        0.04       -3.58      5.82 o
  -4   5  16        4.83        4.57      3.87 o
  -3   5  16        1.38        3.15      3.30 o
  -2   5  16      120.72      140.32     14.15 o
  -1   5  16      182.20      186.77      7.38 o
   0   5  16       33.63       36.91      4.02 o
   1   5  16       36.55       28.36      4.61 o
   2   5  16       32.98       39.50      3.32 o
   3   5  16      124.19      129.59      4.96 o
   4   5  16      408.90      406.38      8.99 o
   5   5  16        0.44       -1.20      1.57 o
   6   5  16      168.99      181.69      5.37 o
   7   5  16       54.39       59.11      4.03 o
   8   5  16        2.98        3.05      2.16 o
   9   5  16        0.98        2.03      5.89 o
  10   5  16        5.72       -1.16      5.64 o
  -4   6  16       91.49      103.47     12.68 o
  -3   6  16       71.95       75.35      6.38 o
  -2   6  16        8.14        8.14      3.36 o
  -1   6  16        1.20       -0.30      3.04 o
   0   6  16       10.52       13.82      4.77 o
   1   6  16       29.57       26.79      3.46 o
   2   6  16       18.86       20.24      2.76 o
   3   6  16       33.40       34.14      3.08 o
   4   6  16        2.95        0.45      1.88 o
   5   6  16      116.57      111.49      4.38 o
   6   6  16       13.31        9.83      2.49 o
   7   6  16       12.18       14.22      2.73 o
   8   6  16       21.82       25.61      3.71 o
   9   6  16        5.61       -2.36      5.66 o
  -4   7  16        6.73       15.03      5.16 o
  -3   7  16        5.29        6.09      3.90 o
  -2   7  16        4.64        6.29      4.29 o
  -1   7  16       50.95       58.52      6.07 o
   0   7  16      128.95      150.28      8.20 o
   1   7  16       14.35       10.55      2.77 o
   2   7  16        0.82        1.31      2.15 o
   3   7  16        0.45       -0.31      1.81 o
   4   7  16        4.50        2.64      1.97 o
   5   7  16      148.41      143.25      5.14 o
   6   7  16      164.81      165.78      5.32 o
   7   7  16       76.86       80.21      4.70 o
   8   7  16      145.21      147.97     13.29 o
   9   7  16        7.96        2.17      5.22 o
  -4   8  16       26.29       32.86      5.20 o
  -3   8  16       23.77       24.51      4.90 o
  -2   8  16      165.18      182.11      8.93 o
  -1   8  16       92.59      106.47      7.77 o
   0   8  16        1.58       -0.36      2.87 o
   1   8  16        7.17        6.23      2.64 o
   2   8  16        1.56       -0.83      3.04 o
   3   8  16       26.95       25.79      2.96 o
   4   8  16       44.89       40.12      3.24 o
   5   8  16       28.36       26.58      2.83 o
   6   8  16        0.21       -0.43      1.75 o
   7   8  16      123.40      121.06      7.24 o
   8   8  16       45.97       36.05      8.23 o
   9   8  16        9.65       19.60      7.37 o
  -3   9  16       37.78       43.21      5.62 o
  -2   9  16       55.26       58.17      6.04 o
  -1   9  16        1.64        5.67      3.83 o
   0   9  16        0.03        4.41      3.43 o
   1   9  16        2.53        2.92      2.67 o
   2   9  16      142.76      142.98      6.68 o
   3   9  16       92.53       92.46      4.65 o
   4   9  16        2.31       -1.67      1.67 o
   5   9  16        7.13       11.26      2.36 o
   6   9  16       65.61       68.63      4.28 o
   7   9  16      180.34      188.39      6.62 o
   8   9  16       32.71       33.18      8.11 o
   9   9  16       39.72       32.42      8.74 o
  -3  10  16       40.27       44.45      8.76 o
  -2  10  16       34.85       25.63      6.68 o
  -1  10  16       84.10      104.08      9.98 o
   0  10  16      103.98      123.37      8.16 o
   1  10  16       53.47       44.04      4.86 o
   2  10  16       19.31       17.48      3.42 o
   3  10  16       14.31       16.97      3.21 o
   4  10  16        0.25       -1.02      1.95 o
   5  10  16        5.65        7.02      2.57 o
   6  10  16       38.33       49.83      4.00 o
   7  10  16       31.64       30.47      3.26 o
   8  10  16       19.09       32.93      8.64 o
   9  10  16       41.61       39.54      9.20 o
  -2  11  16        8.07       14.33      5.78 o
  -1  11  16       56.24       73.21      9.10 o
   0  11  16       65.09       72.74      6.78 o
   1  11  16        3.20        0.86      3.17 o
   2  11  16        5.09        8.13      3.47 o
   3  11  16        3.93        8.56      4.30 o
   4  11  16      113.57      112.25      7.04 o
   5  11  16       94.00      107.10      9.76 o
   6  11  16       11.22        6.30      2.73 o
   7  11  16       16.08       21.46      4.49 o
   8  11  16       24.63       22.42      7.76 o
  -1  12  16       30.73       25.74      6.59 o
   0  12  16       10.18        8.66      4.07 o
   1  12  16       48.91       51.36      6.11 o
   2  12  16       52.59       50.84      5.68 o
   3  12  16        3.64       -0.52      2.78 o
   4  12  16       12.60        8.77      3.59 o
   5  12  16       18.14       19.24      4.00 o
   6  12  16        1.13       -0.85      2.45 o
   7  12  16       30.78       37.89      4.97 o
   8  12  16        9.20        0.02      6.05 o
   0  13  16       42.04       41.09      5.96 o
   1  13  16       59.90       49.52      6.02 o
   2  13  16        0.48       -0.09      5.01 o
   3  13  16        0.07       -3.31      6.03 o
   4  13  16       24.34       20.13      8.67 o
   5  13  16       25.28       26.50      5.32 o
   6  13  16      116.39      113.10      7.25 o
   7  13  16        7.23        4.53      3.27 o
   1  14  16       41.73       42.73      9.59 o
   2  14  16        0.13       -3.14      3.14 o
   3  14  16       34.68       31.97      5.93 o
   4  14  16        9.97        7.55      3.56 o
   5  14  16        6.28        0.76      3.24 o
   6  14  16       41.51       35.20      4.95 o
   3  15  16       24.02       32.49      8.92 o
   4  15  16        4.94       -1.89      6.24 o
   5  15  16       13.97       18.30      8.04 o
   0  -5  17       42.86       50.22      8.30 o
   1  -5  17        0.42       -3.77      4.44 o
   2  -5  17        0.23       -1.29      4.23 o
   3  -5  17       13.50       14.42      5.01 o
   4  -5  17       42.03       29.88      6.12 o
   5  -5  17        7.12        8.07      4.30 o
  -1  -4  17       65.99       81.23      9.73 o
   0  -4  17       52.89       83.15      9.73 o
   1  -4  17        0.03       -1.73      4.74 o
   2  -4  17       36.72       36.77      7.23 o
   3  -4  17       27.18       24.08      6.01 o
   4  -4  17        7.04        2.68      4.44 o
   5  -4  17        0.44        0.67      4.04 o
   6  -4  17        0.07        9.80      4.18 o
[truncated: 23,720 more chars]
